# Supplementary material for: 2-(2,2-Dibromo­ethen­yl)thio­phene
Source: Acta Crystallogr Sect E Struct Rep Online. 2011 Jan 22;67(Pt 2):o481. doi: 10.1107/S1600536811002522 (PMC3051600; doi:10.1107/S1600536811002522)
Supplement: Supplementary file 1 [file e-67-0o481-sup1.cif]

##############################################################################
###                                                                        ###
###        Electronic paper (Acta Crystallographica Section E)             ###
###                                                                        ###
##############################################################################
#                                                                            #
# This CIF contains the data in a paper accepted for publication in Acta     #
# Crystallographica Section E. It conforms to the requirements of Notes      #
# for Authors for Section E, and has been peer reviewed under the auspices   #
# of the IUCr Commission on Journals.                                        #
#                                                                            #
# Full details of the Crystallographic Information File format               #
# are given in the paper "The Crystallographic Information File (CIF):       #
# a New Standard Archive File for Crystallography" by S. R. Hall, F. H.      #
# Allen and I. D. Brown [Acta Cryst. (1991), A47, 655-685].                  #
#                                                                            #
# The current version of the core CIF dictionary is obtainable from          #
# ftp://ftp.iucr.org/pub/cif_core.dic. The current version number is 2.4.    #
#                                                                            #
# Software is freely available for graphical display of the structure(s) in  #
# this CIF.  For information consult the CIF home page http://www.iucr.org/  #
# cif/home.html                                                              #
#                                                                            #
# This file may be used for bona fide research purposes within the           #
# scientific community so long as proper attribution is given to the journal # 
# article from which it was obtained.                                        #
#                                                                            #
##############################################################################
                                             
data_I
_audit_creation_method     'WinGX routine CIF_UPDATE'
_chemical_name_systematic
;
2-(2,2-Dibromoethenyl)thiophene
;
_chemical_formula_moiety     'C6 H4 Br2 S'
_chemical_formula_sum     'C6 H4 Br2 S'
_chemical_formula_iupac     'C6 H4 Br2 S'
_chemical_formula_weight     267.97
_symmetry_cell_setting     monoclinic
_symmetry_space_group_name_H-M     'P 21/c'
_symmetry_space_group_name_Hall     '-P 2ybc'
loop_
    _symmetry_equiv_pos_as_xyz
    'x, y, z'
    '-x, y+1/2, -z+1/2'
    '-x, -y, -z'
    'x, -y-1/2, z-1/2'
_cell_length_a     9.6843(19)
_cell_length_b     7.2379(14)
_cell_length_c     11.484(2)
_cell_angle_alpha     90
_cell_angle_beta     109.16(3)
_cell_angle_gamma     90
_cell_volume     760.4(3)
_cell_formula_units_Z     4
_cell_measurement_reflns_used     980
_cell_measurement_theta_min     2.23
_cell_measurement_theta_max     26.99
_cell_measurement_temperature     173(2)
_exptl_crystal_description     plates
_exptl_crystal_colour     colourless
_exptl_crystal_size_max     0.4
_exptl_crystal_size_mid     0.4
_exptl_crystal_size_min     0.2
_exptl_crystal_density_diffrn     2.341
_exptl_crystal_density_meas     ?
_exptl_crystal_density_method     'not measured'
_exptl_crystal_F_000     504
_exptl_absorpt_coefficient_mu     10.839
_exptl_absorpt_correction_type     numerical
_exptl_absorpt_process_details     '(FACEIT in IPDS; Stoe & Cie, 1999)'
_exptl_absorpt_correction_T_min     0.1878
_exptl_absorpt_correction_T_max     0.6584
_exptl_special_details
;
;
_diffrn_ambient_temperature     173(2)
_diffrn_radiation_type     MoK\a
_diffrn_radiation_wavelength     0.71073
_diffrn_radiation_monochromator     graphite
_diffrn_measurement_device_type     'Stoe IPDS'
_diffrn_measurement_method     \f
_diffrn_reflns_number     6492
_diffrn_reflns_av_R_equivalents     0.0637
_diffrn_reflns_theta_min     2.23
_diffrn_reflns_theta_max     26.99
_diffrn_reflns_theta_full     26.99
_diffrn_measured_fraction_theta_max     0.999
_diffrn_measured_fraction_theta_full     0.999
_diffrn_reflns_limit_h_min     -11
_diffrn_reflns_limit_h_max     12
_diffrn_reflns_limit_k_min     -9
_diffrn_reflns_limit_k_max     9
_diffrn_reflns_limit_l_min     -14
_diffrn_reflns_limit_l_max     14
_diffrn_standards_number     0
_diffrn_standards_interval_count     ?
_diffrn_standards_interval_time     ?
_diffrn_standards_decay_%     ?
_refine_special_details
;
Refinement of <i>F</i>^2^ against ALL reflections. The weighted <i>R</i>-factor
<i>wR</i> and goodness of fit <i>S</i> are based on <i>F</i>^2^, conventional
<i>R</i>-factors <i>R</i> are based on <i>F</i>, with <i>F</i> set to zero for
negative <i>F</i>^2^. The threshold expression of <i>F</i>^2^ >
\s(<i>F</i>^2^) is used only for calculating <i>R</i>-factors(gt) <i>etc</i>.
and is not relevant to the choice of reflections for refinement.
<i>R</i>-factors based on <i>F</i>^2^ are statistically about twice as large
as those based on <i>F</i>, and <i>R</i>- factors based on ALL data will be
even larger.
;
_reflns_number_total     1667
_reflns_number_gt     1444
_reflns_threshold_expression     I>2\s(I)
_refine_ls_structure_factor_coef     Fsqd
_refine_ls_matrix_type     full
_refine_ls_R_factor_all     0.0627
_refine_ls_R_factor_gt     0.0579
_refine_ls_wR_factor_ref     0.1388
_refine_ls_goodness_of_fit_ref     1.035
_refine_ls_restrained_S_all     1.035
_refine_ls_number_reflns     1667
_refine_ls_number_parameters     82
_refine_ls_number_restraints     0
_refine_ls_hydrogen_treatment     noref
_refine_ls_weighting_scheme     calc
_refine_ls_weighting_details
         'calc w=1/[\s^2^(Fo^2^)+(0.1099P)^2^+0.0000P] where P=(Fo^2^+2Fc^2^)/3'
_atom_sites_solution_hydrogens     geom
_atom_sites_solution_primary     direct
_atom_sites_solution_secondary     difmap
_refine_ls_shift/su_max     0
_refine_ls_shift/su_mean     0
_refine_diff_density_max     1.358
_refine_diff_density_min     -1.732
_refine_ls_extinction_method     none
loop_
    _atom_type_symbol
    _atom_type_description
    _atom_type_scat_dispersion_real
    _atom_type_scat_dispersion_imag
    _atom_type_scat_source
    C C 0.0033 0.0016 'International Tables Vol C Tables 4.2.6.8 and 6.1.1.4'
    H H 0 0 'International Tables Vol C Tables 4.2.6.8 and 6.1.1.4'
    S S 0.1246 0.1234 'International Tables Vol C Tables 4.2.6.8 and 6.1.1.4'
    Br Br -0.2901 2.4595 'International Tables Vol C Tables 4.2.6.8 and 6.1.1.4'
_computing_data_collection     'EXPOSE in IPDS (Stoe & Cie, 1999)'
_computing_cell_refinement     'CELL in IPDS (Stoe & Cie, 1999)'
_computing_data_reduction     'INTEGRATE in IPDS (Stoe & Cie, 1999)'
_computing_structure_solution     'SHELXS97 (Sheldrick, 2008)'
_computing_structure_refinement     'SHELXL97 (Sheldrick, 2008)'
_computing_molecular_graphics     'ORTEP-3 (Farrugia, 1997)'
_computing_publication_material     'WinGX (Farrugia, 1999)'
loop_
    _atom_site_type_symbol
    _atom_site_label
    _atom_site_fract_x
    _atom_site_fract_y
    _atom_site_fract_z
    _atom_site_U_iso_or_equiv
    _atom_site_adp_type
    _atom_site_calc_flag
    _atom_site_refinement_flags
    _atom_site_occupancy
    _atom_site_disorder_assembly
    _atom_site_disorder_group
    Br Br1 0.90429(5) 0.69525(7) 0.15399(5) 0.0306(2) Uani d . 1 . .
    Br Br2 0.75506(5) 0.94572(7) 0.30330(4) 0.0290(2) Uani d . 1 . .
    C C1 0.7287(5) 0.7946(6) 0.1647(4) 0.0214(9) Uani d . 1 . .
    C C2 0.5999(5) 0.7559(7) 0.0803(4) 0.0225(9) Uani d . 1 . .
    H H2 0.6061 0.6818 0.0139 0.027 Uiso calc R 1 . .
    C C3 0.4530(5) 0.8068(6) 0.0720(4) 0.0188(8) Uani d . 1 . .
    C C4 0.3277(5) 0.7471(7) -0.0213(4) 0.0225(9) Uani d . 1 . .
    H H4 0.3305 0.6695 -0.0873 0.027 Uiso calc R 1 . .
    C C5 0.1970(6) 0.8134(7) -0.0080(5) 0.0307(11) Uani d . 1 . .
    H H5 0.1026 0.7857 -0.0637 0.037 Uiso calc R 1 . .
    C C6 0.2213(5) 0.9216(7) 0.0939(5) 0.0289(10) Uani d . 1 . .
    H H6 0.1455 0.9771 0.1174 0.035 Uiso calc R 1 . .
    S S 0.40366(13) 0.94655(17) 0.17497(12) 0.0265(3) Uani d . 1 . .
loop_
    _atom_site_aniso_label
    _atom_site_aniso_U_11
    _atom_site_aniso_U_22
    _atom_site_aniso_U_33
    _atom_site_aniso_U_12
    _atom_site_aniso_U_13
    _atom_site_aniso_U_23
    Br1 0.0220(3) 0.0379(4) 0.0324(3) 0.00528(18) 0.0097(2) -0.0004(2)
    Br2 0.0268(3) 0.0342(3) 0.0250(3) -0.00466(18) 0.0072(2) -0.00800(17)
    C1 0.024(2) 0.021(2) 0.0202(19) 0.0009(16) 0.0089(17) 0.0037(16)
    C2 0.024(2) 0.020(2) 0.024(2) 0.0027(18) 0.0104(18) 0.0016(17)
    C3 0.024(2) 0.0157(19) 0.0183(19) 0.0008(15) 0.0095(17) 0.0015(15)
    C4 0.024(2) 0.020(2) 0.024(2) 0.0029(17) 0.0083(18) 0.0041(17)
    C5 0.020(2) 0.034(3) 0.036(3) -0.0005(18) 0.005(2) 0.006(2)
    C6 0.022(2) 0.028(2) 0.037(3) -0.0003(18) 0.011(2) 0.003(2)
    S 0.0256(6) 0.0287(6) 0.0277(6) 0.0006(4) 0.0121(5) -0.0054(4)
_geom_special_details
;
All e.s.d.'s (except the e.s.d. in the dihedral angle between two l.s. planes)
are estimated using the full covariance matrix. The cell e.s.d.'s are taken
into account individually in the estimation of e.s.d.'s in distances, angles
and torsion angles; correlations between e.s.d.'s in cell parameters are only
used when they are defined by crystal symmetry. An approximate (isotropic)
treatment of cell e.s.d.'s is used for estimating e.s.d.'s involving l.s.
planes.
;
loop_
    _geom_bond_atom_site_label_1
    _geom_bond_atom_site_label_2
    _geom_bond_site_symmetry_2
    _geom_bond_distance
    _geom_bond_publ_flag
    Br1 C1 . 1.887(5) ?
    Br2 C1 . 1.878(5) ?
    C1 C2 . 1.335(7) ?
    C2 C3 . 1.442(6) ?
    C2 H2 . 0.95 ?
    C3 C4 . 1.397(7) ?
    C3 S . 1.738(4) ?
    C4 C5 . 1.408(7) ?
    C4 H4 . 0.95 ?
    C5 C6 . 1.362(8) ?
    C5 H5 . 0.95 ?
    C6 S . 1.714(5) ?
    C6 H6 . 0.95 ?
loop_
    _geom_angle_atom_site_label_1
    _geom_angle_atom_site_label_2
    _geom_angle_atom_site_label_3
    _geom_angle_site_symmetry_1
    _geom_angle_site_symmetry_3
    _geom_angle
    _geom_angle_publ_flag
    C2 C1 Br2 . . 124.9(4) ?
    C2 C1 Br1 . . 121.3(4) ?
    Br2 C1 Br1 . . 113.7(3) ?
    C1 C2 C3 . . 131.4(4) ?
    C1 C2 H2 . . 114.3 ?
    C3 C2 H2 . . 114.3 ?
    C4 C3 C2 . . 124.1(4) ?
    C4 C3 S . . 109.8(3) ?
    C2 C3 S . . 126.1(3) ?
    C3 C4 C5 . . 113.3(4) ?
    C3 C4 H4 . . 123.3 ?
    C5 C4 H4 . . 123.3 ?
    C6 C5 C4 . . 112.4(5) ?
    C6 C5 H5 . . 123.8 ?
    C4 C5 H5 . . 123.8 ?
    C5 C6 S . . 112.6(4) ?
    C5 C6 H6 . . 123.7 ?
    S C6 H6 . . 123.7 ?
    C6 S C3 . . 91.9(2) ?
data_global
_journal_date_recd_electronic     2010-12-06
_journal_date_accepted     2011-01-18
_journal_name_full     'Acta Crystallographica, Section E'
_journal_year     2011
_journal_volume     67
_journal_issue      2
_journal_page_first     o481
_journal_page_last     o481
_journal_paper_category     QO
_journal_coeditor_code     IM2256
_publ_contact_author_name     'Prof. Dr. Carsten Strohmann'
_publ_contact_author_address
;
Anorganische Chemie
Technische Universit\"at Dortmund
Otto-Hahn-Strasse 6
44227 Dortmund
Germany
;
_publ_contact_author_email     mail@carsten-strohmann.de
_publ_contact_author_fax      492317553797
_publ_contact_author_phone      492317553807
_publ_section_title
;
2-(2,2-Dibromoethenyl)thiophene
;
loop_
    _publ_author_name
    _publ_author_footnote
    _publ_author_address
    'Cl\'ement, Sebastien' .
;
Institut UTINAM UMR CNRS 6213
Universit\'e de Franche-Comt\'e
16 Route de Gray
La Bouloie
25030 Besan\,con
France
;
    'Guyard, Laurent' .
;
Institut UTINAM UMR CNRS 6213
Universit\'e de Franche-Comt\'e
16 Route de Gray
La Bouloie
25030 Besan\,con
France
;
    'Knorr, Michael' .
;
Institut UTINAM UMR CNRS 6213
Universit\'e de Franche-Comt\'e
16 Route de Gray
La Bouloie
25030 Besan\,con
France
;
    'Eckert, Prisca K.' .
;
Anorganische Chemie
Technische Universit\"at Dortmund
Otto-Hahn-Strasse 6
44227 Dortmund
Germany
;
    'Strohmann, Carsten' .
;
Anorganische Chemie
Technische Universit\"at Dortmund
Otto-Hahn-Strasse 6
44227 Dortmund
Germany
;
