# Supplementary material for: 2-(2,2-Dibromo­ethen­yl)thio­phene
Source: Acta Crystallogr Sect E Struct Rep Online. 2011 Jan 22;67(Pt 2):o481. doi: 10.1107/S1600536811002522 (PMC3051600; doi:10.1107/S1600536811002522)
Supplement: Supplementary file 2 [file e-67-0o481-Isup2.hkl]

#
# h,k,l, Fc-squared, Fo-squared, sigma(Fo-squared) and status flag
#
data_I
_shelx_title '    MK280607 in P2(1)/c IPDS'
_shelx_refln_list_code          4
_shelx_F_calc_maximum      202.69
_exptl_crystal_F_000       504.00
_reflns_d_resolution_high  0.7829
 
loop_
 _symmetry_equiv_pos_as_xyz
 'x, y, z'
 '-x, y+1/2, -z+1/2'
 '-x, -y, -z'
 'x, -y-1/2, z-1/2'
 
_cell_length_a     9.6843
_cell_length_b     7.2379
_cell_length_c    11.4837
_cell_angle_alpha  90.000
_cell_angle_beta  109.158
_cell_angle_gamma  90.000
 
_shelx_F_squared_multiplier     1.000
 
loop_
 _refln_index_h
 _refln_index_k
 _refln_index_l
 _refln_F_squared_calc
 _refln_F_squared_meas
 _refln_F_squared_sigma
 _refln_observed_status
   1   0   0      590.23      336.30     81.69 o
   2   0   0    10323.41    10814.25     95.44 o
   3   0   0      865.13     1071.84     30.43 o
   4   0   0        3.73        7.31     15.89 o
   5   0   0      739.95      766.82     18.65 o
   6   0   0    28641.02    21983.01    986.12 o
   7   0   0     1347.88     1622.53     43.87 o
   8   0   0     2721.55     3212.59     66.17 o
   9   0   0     1400.25     1683.05     52.52 o
  10   0   0      510.10      518.17     35.52 o
  11   0   0      109.46      100.08     12.13 o
   1   1   0     6035.12     4625.65   1070.33 o
   2   1   0    12030.14    12790.10    245.83 o
   3   1   0     2911.69     2946.88    129.32 o
   4   1   0     5356.46     4775.38     94.12 o
   5   1   0     1698.75     1628.50     40.15 o
   6   1   0      919.55     1104.82     22.42 o
   7   1   0     7875.46     8660.40    137.01 o
   8   1   0     1848.15     2260.48     27.73 o
   9   1   0      191.54      208.92      8.87 o
  10   1   0      207.21      174.68      8.38 o
  11   1   0        0.03       14.38      9.05 o
   0   2   0      812.05     1405.08     43.62 o
   1   2   0     4334.63     5092.81     87.56 o
   2   2   0     8887.71     8322.19     88.32 o
   3   2   0       19.10       15.47      7.97 o
   4   2   0    10191.07     7512.85    179.78 o
   5   2   0     8265.98     6173.08    144.05 o
   6   2   0      387.67      429.94     13.90 o
   7   2   0      322.02      358.27     11.00 o
   8   2   0     1820.05     2027.91     43.15 o
   9   2   0      412.78      422.79     18.58 o
  10   2   0     1957.64     2289.30     41.99 o
  11   2   0     1655.82     2004.20    113.24 o
   1   3   0      649.49      668.11     16.36 o
   2   3   0       70.86       98.08      9.42 o
   3   3   0    18187.38    12550.74    262.51 o
   4   3   0      143.73      139.68     22.42 o
   5   3   0     1373.12     1441.54     24.59 o
   6   3   0       30.27       24.93     12.61 o
   7   3   0      164.36      141.92     21.07 o
   8   3   0      101.79      123.09     10.33 o
   9   3   0     3236.10     3344.83     90.16 o
  10   3   0      257.57      265.77     32.03 o
  11   3   0      836.53      811.21     32.77 o
   0   4   0     3657.95     3077.51    114.72 o
   1   4   0       40.62       35.87      9.07 o
   2   4   0       58.32       51.35      8.25 o
   3   4   0      167.70      169.60      9.00 o
   4   4   0       33.69       45.73     11.73 o
   5   4   0       75.61      101.62     13.62 o
   6   4   0      688.80      731.20     20.57 o
   7   4   0        0.76        9.27     11.50 o
   8   4   0       17.94       21.80      9.21 o
   9   4   0       11.86       14.63     12.99 o
  10   4   0        5.39        8.76      9.69 o
   1   5   0     1620.63     1780.72     29.60 o
   2   5   0      237.43      267.17     12.38 o
   3   5   0     6355.51     6000.88     77.87 o
   4   5   0       12.48       18.96     11.76 o
   5   5   0     2707.62     2644.04    191.71 o
   6   5   0       50.08       50.92     10.70 o
   7   5   0      439.82      414.94     19.23 o
   8   5   0       88.99       78.22      9.51 o
   9   5   0     1182.21     1255.46     76.64 o
   0   6   0      307.50      341.56     22.27 o
   1   6   0      787.50      853.36     21.36 o
   2   6   0      955.39      965.02     34.50 o
   3   6   0      184.31      188.81     14.45 o
   4   6   0      663.51      650.16     23.05 o
   5   6   0     1131.19     1188.12     67.32 o
   6   6   0       83.23       78.62     11.10 o
   7   6   0        5.76       15.37     14.79 o
   8   6   0       78.29       81.37     11.71 o
   1   7   0     1271.09     1305.06     42.93 o
   2   7   0     1356.47     1473.36     20.51 o
   3   7   0      375.37      366.74     19.95 o
   4   7   0     1075.05      991.90     54.38 o
   5   7   0      281.27      274.91     22.88 o
   6   7   0      249.04      313.36     22.49 o
   7   7   0      698.06      744.62     24.73 o
   0   8   0     4706.28     5006.29    341.90 o
   1   8   0      181.32      176.07     17.49 o
   2   8   0      250.71      277.58     19.87 o
   3   8   0      252.84      241.46     19.03 o
   4   8   0       54.74       48.02     13.41 o
   5   8   0       27.53       25.99     10.81 o
   2   9   0      285.78      306.22     51.76 o
 -11   1   1      663.46      783.73     57.84 o
 -10   1   1       17.77       26.27      8.49 o
  -9   1   1     5085.69     5807.67    111.51 o
  -8   1   1       84.09      106.21      8.98 o
  -7   1   1      952.23     1183.74     25.10 o
  -6   1   1      168.58      138.81      7.87 o
  -5   1   1     1052.47      929.86     30.05 o
  -4   1   1      344.06      316.58     14.22 o
  -3   1   1    25303.22    19370.21    198.21 o
  -2   1   1       91.46      109.65     14.49 o
  -1   1   1     9506.50    10554.13    450.41 o
   0   1   1       52.71       86.03     14.17 o
   1   1   1      391.99      595.42     43.58 o
   2   1   1     1043.30     1269.06     50.46 o
   3   1   1    23415.95    17212.16    509.73 o
   4   1   1      307.67      212.84     13.55 o
   5   1   1     8887.87     6939.11    467.52 o
   6   1   1      790.62      968.39     33.16 o
   7   1   1      105.80      123.72     11.90 o
   8   1   1      653.41      822.44     22.96 o
   9   1   1     1895.18     2157.65     57.69 o
  10   1   1      233.22      289.76     11.03 o
  11   1   1     1403.62     1305.71     43.37 o
 -11   2   1     1012.59     1042.74     22.34 o
 -10   2   1     1309.72     1279.19     61.04 o
  -9   2   1       18.28       26.52      8.82 o
  -8   2   1     2636.38     2819.09     82.55 o
  -7   2   1     1986.12     2259.13    123.82 o
  -6   2   1      613.92      687.68     18.41 o
  -5   2   1     1686.21     1414.82     59.50 o
  -4   2   1     8100.51     6876.96    196.76 o
  -3   2   1      166.39      152.74     10.71 o
  -2   2   1    14019.86    13190.18    215.52 o
  -1   2   1    21854.63    17832.76   1320.79 o
   0   2   1     3293.49     4078.32     79.36 o
   1   2   1        2.43       15.83     11.13 o
   2   2   1     2193.83     2347.58     32.41 o
   3   2   1      936.59      908.81     41.73 o
   4   2   1     4678.25     3912.76     97.27 o
   5   2   1     7696.28     6233.56    273.09 o
   6   2   1      484.62      550.04     12.36 o
   7   2   1      416.27      450.15     16.86 o
   8   2   1        1.09        7.73      9.98 o
   9   2   1      421.36      429.81     30.50 o
  10   2   1      712.96      833.35     31.25 o
  11   2   1      494.60      381.14     20.97 o
 -11   3   1      177.05      151.14     12.34 o
 -10   3   1      739.46      785.89     52.20 o
  -9   3   1       42.09       39.26      9.20 o
  -8   3   1     2704.04     2876.41    115.50 o
  -7   3   1     1567.48     1589.38     85.05 o
  -6   3   1        5.76       16.26     11.19 o
  -5   3   1     4896.63     5113.85    150.39 o
  -4   3   1     8738.89     6638.49    187.62 o
  -3   3   1       22.86       32.88      7.58 o
  -2   3   1     1573.23     1564.34     56.42 o
  -1   3   1     1026.12      998.19     42.45 o
   0   3   1      339.71      292.33     13.40 o
   1   3   1     9834.52     8197.17    275.16 o
   2   3   1    11376.93     8417.95     91.48 o
   3   3   1      155.90      158.56     14.06 o
   4   3   1      217.13      204.83      8.65 o
   5   3   1       18.63       32.68     10.43 o
   6   3   1     1704.66     1852.22     53.55 o
   7   3   1     2795.46     3246.36     63.73 o
   8   3   1     1945.36     2149.22     20.34 o
   9   3   1      120.75      108.93     11.21 o
  10   3   1      421.61      494.06     29.80 o
 -10   4   1        4.51       -0.19     11.53 o
  -9   4   1        0.49       -0.06      9.98 o
  -8   4   1      117.57      136.50     10.52 o
  -7   4   1      402.36      433.25     13.74 o
  -6   4   1    15699.07    14814.53    918.67 o
  -5   4   1      793.99      915.66     49.87 o
  -4   4   1      577.63      621.52     17.00 o
  -3   4   1     1749.14     1604.50     48.33 o
  -2   4   1      113.26       80.61     10.77 o
  -1   4   1      765.67      727.28     27.71 o
   0   4   1    24320.63    14799.36    629.66 o
   1   4   1     2319.75     2016.14     40.17 o
   2   4   1     7744.26     6009.99    125.27 o
   3   4   1     5545.95     5569.25    166.63 o
   4   4   1      466.41      509.67     13.81 o
   5   4   1       13.67        8.94     12.87 o
   6   4   1     5208.79     5411.91    317.26 o
   7   4   1     1037.61     1112.12     18.73 o
   8   4   1     4350.90     4460.10    209.52 o
   9   4   1     1862.43     2097.61     45.62 o
  10   4   1      412.41      360.36     13.20 o
 -10   5   1      307.18      257.11     23.63 o
  -9   5   1      691.93      786.79     33.84 o
  -8   5   1     1683.48     1602.84     50.58 o
  -7   5   1      172.64      176.20     12.04 o
  -6   5   1       37.45       39.43     11.38 o
  -5   5   1     1395.28     1532.36     53.94 o
  -4   5   1     2800.27     3124.01     96.35 o
  -3   5   1     2046.31     2185.36     44.37 o
  -2   5   1     1219.10     1352.85     51.18 o
  -1   5   1       36.50       49.88     14.63 o
   0   5   1      385.27      409.31     16.02 o
   1   5   1     3343.66     3434.43     73.37 o
   2   5   1     3791.98     3973.73    109.55 o
   3   5   1     1889.60     2075.28     72.15 o
   4   5   1       12.22       15.75     11.85 o
   5   5   1      369.77      433.86     20.36 o
   6   5   1     1022.68     1053.82     42.49 o
   7   5   1     1255.24     1229.94     73.05 o
   8   5   1      923.21     1056.45     38.78 o
   9   5   1       32.57       33.71     10.40 o
  -9   6   1       28.93       25.40     14.20 o
  -8   6   1     1622.35     1905.69     34.95 o
  -7   6   1     1517.58     1441.33     60.21 o
  -6   6   1      330.24      347.73     13.89 o
  -5   6   1      664.51      670.30     13.64 o
  -4   6   1     2633.22     2673.36     97.23 o
  -3   6   1      143.66      133.41     11.98 o
  -2   6   1     4660.99     4829.20     86.14 o
  -1   6   1     6280.76     6096.53    139.79 o
   0   6   1     1089.65     1141.85     21.50 o
   1   6   1      115.19      109.56     14.34 o
   2   6   1     1175.45     1281.85     53.91 o
   3   6   1      742.21      782.74     30.69 o
   4   6   1     2506.98     2603.26     42.58 o
   5   6   1     3386.64     3435.42    140.60 o
   6   6   1      449.12      443.95     22.47 o
   7   6   1       30.89       40.51     13.47 o
   8   6   1       64.99       79.03     14.25 o
  -7   7   1       99.17      104.79     12.74 o
  -6   7   1       32.11       28.81     14.18 o
  -5   7   1        2.07       -4.61     11.66 o
  -4   7   1       74.79       48.18     11.36 o
  -3   7   1     3151.97     3154.00     94.67 o
  -2   7   1       98.14       92.88     14.31 o
  -1   7   1      900.31      951.97     33.06 o
   0   7   1       82.58       92.51     19.05 o
   1   7   1       57.91       48.44     13.99 o
   2   7   1       14.84       16.04     13.04 o
   3   7   1     2687.56     2627.58     99.62 o
   4   7   1       60.65       43.99     13.69 o
   5   7   1      940.30     1111.03     60.75 o
   6   7   1      207.46      205.45     15.78 o
   7   7   1       46.09       44.08     15.84 o
  -6   8   1      283.10      282.92     54.44 o
  -5   8   1        7.16       10.60     15.72 o
  -4   8   1       10.86       11.10     19.97 o
  -3   8   1       44.10       30.40     19.86 o
  -2   8   1       51.58       44.33     16.18 o
  -1   8   1        3.80        5.84     14.20 o
   0   8   1      409.23      381.79     59.90 o
   1   8   1       37.49       37.78     22.12 o
   2   8   1      139.90      172.95     19.31 o
   3   8   1       25.37       19.70     18.20 o
   4   8   1        8.75        9.19     15.97 o
   5   8   1       12.70        4.26     15.44 o
  -2   9   1        5.98        3.20     17.80 o
  -1   9   1      236.81      261.84     43.20 o
   0   9   1        4.05        5.89     18.62 o
   1   9   1      108.89       80.92     20.02 o
   2   9   1      356.31      296.84     73.65 o
 -12   0   2     4699.01     4970.71    782.85 o
 -11   0   2      653.18      639.67     49.37 o
 -10   0   2     1272.83     1366.55     39.93 o
  -9   0   2     2682.61     3052.17    122.77 o
  -8   0   2       40.77       35.46     15.48 o
  -7   0   2      255.96      281.19     13.57 o
  -6   0   2    25921.51    15032.46   1178.32 o
  -5   0   2     4805.05     4288.67     44.12 o
  -4   0   2    24324.38    17311.63    525.11 o
  -3   0   2    17391.54    16011.03    350.51 o
  -2   0   2     3504.84     5312.13     56.40 o
  -1   0   2      116.41      259.72     22.41 o
   0   0   2    12159.16    12179.76   1517.90 o
   1   0   2     3230.99     5210.38    349.00 o
   2   0   2    26262.47    20520.04   2492.66 o
   3   0   2    15957.11    12057.86    403.97 o
   4   0   2     3517.93     3033.57     48.05 o
   5   0   2     1134.56      883.01     31.14 o
   6   0   2     1956.19     2139.63     69.67 o
   7   0   2        1.67       15.72     14.83 o
   8   0   2     7971.16     8758.87    821.34 o
   9   0   2     2662.97     2928.01    171.48 o
  10   0   2      182.07      224.80     26.80 o
  11   0   2      459.36      359.51     59.78 o
 -12   1   2        1.48       13.99     12.32 o
 -11   1   2     1359.30     1600.80     15.35 o
 -10   1   2     2250.80     2527.07     61.14 o
  -9   1   2      404.60      471.19     17.99 o
  -8   1   2     1295.12     1392.64     13.30 o
  -7   1   2        1.74       -2.06     11.04 o
  -6   1   2     2900.13     2460.15    100.65 o
  -5   1   2     7985.20     6105.68    189.70 o
  -4   1   2    11196.42     8861.11    202.34 o
  -3   1   2        9.16       15.26      9.55 o
  -2   1   2      244.18      393.15     15.85 o
  -1   1   2     1742.55     3132.24     59.86 o
   0   1   2    19327.43    16811.23   1788.07 o
   1   1   2    17837.35    17395.37   1216.31 o
   2   1   2    10827.35     9721.63    426.41 o
   3   1   2     1172.87     1150.93     22.12 o
   4   1   2     2639.02     2121.52     68.42 o
   5   1   2     1010.11      853.45     11.01 o
   6   1   2     4527.60     4634.92    181.37 o
   7   1   2      764.54      899.60     22.40 o
   8   1   2     1194.60     1409.45     64.08 o
   9   1   2      184.05      199.12     12.08 o
  10   1   2     1520.04     1797.73     51.47 o
 -11   2   2      400.80      425.04     16.29 o
 -10   2   2      439.93      440.86     31.52 o
  -9   2   2      300.13      291.31     10.53 o
  -8   2   2     2410.35     2745.13    130.51 o
  -7   2   2     8988.03     8850.48    384.78 o
  -6   2   2      674.35      767.90     21.99 o
  -5   2   2        2.95       14.20      7.25 o
  -4   2   2      392.78      280.34     13.45 o
  -3   2   2      927.53      958.61     30.32 o
  -2   2   2    11199.86    10553.14    696.57 o
  -1   2   2    41083.47    25369.43    132.63 o
   0   2   2     8704.51     8721.22    233.73 o
   1   2   2     6918.27     6616.98    325.34 o
   2   2   2      602.23      669.82     16.14 o
   3   2   2     1694.42     1553.48     28.62 o
   4   2   2     4774.85     3925.88    166.31 o
   5   2   2     6926.79     7088.49    202.60 o
   6   2   2      693.05      844.85     33.56 o
   7   2   2     5371.17     5831.24    138.76 o
   8   2   2        8.94       11.56     10.31 o
   9   2   2      244.84      234.98     21.06 o
  10   2   2      403.16      369.98     18.33 o
 -11   3   2       15.56       80.15     28.39 o
 -10   3   2        2.47       11.86     10.95 o
  -9   3   2     3044.35     3145.84    103.88 o
  -8   3   2      337.54      332.01     15.49 o
  -7   3   2     2124.72     2345.41     60.44 o
  -6   3   2     1508.97     1636.83     15.41 o
  -5   3   2        5.15        6.22      8.29 o
  -4   3   2       96.28       71.17      6.47 o
  -3   3   2     8949.35     7155.76    235.50 o
  -2   3   2      332.25      296.91     22.60 o
  -1   3   2     5557.30     5124.60     72.62 o
   0   3   2     5420.72     4924.24    236.37 o
   1   3   2      173.40      166.12     10.64 o
   2   3   2     1388.26     1166.75     49.78 o
   3   3   2     4015.91     3180.54     88.32 o
   4   3   2     1491.18     1634.79     38.03 o
   5   3   2     6279.96     6426.92    129.75 o
   6   3   2     3426.71     3532.30    131.34 o
   7   3   2       43.42       43.04      9.99 o
   8   3   2      581.57      655.33     20.46 o
   9   3   2      313.41      319.76     12.93 o
  10   3   2      218.50      206.88     12.19 o
 -10   4   2       57.70       62.01     11.21 o
  -9   4   2      235.75      225.09     10.95 o
  -8   4   2        0.21       -1.84      9.14 o
  -7   4   2        9.33       12.83     12.19 o
  -6   4   2      340.17      356.24     11.58 o
  -5   4   2        1.66       18.66     10.01 o
  -4   4   2      710.73      785.57     28.24 o
  -3   4   2       69.31       60.33      8.42 o
  -2   4   2        0.50       15.57     17.62 o
  -1   4   2      285.70      289.45     13.82 o
   0   4   2      130.81       93.30     10.13 o
   1   4   2        3.33        7.79      9.80 o
   2   4   2      378.15      313.46     11.41 o
   3   4   2      412.22      495.47     13.65 o
   4   4   2        7.94       23.63     13.70 o
   5   4   2        0.29        7.68      9.36 o
   6   4   2      346.25      354.84     17.68 o
   7   4   2        1.62        1.85     11.16 o
   8   4   2      269.71      237.13     15.77 o
   9   4   2       42.09       46.80     11.64 o
 -10   5   2      229.50      219.32     14.11 o
  -9   5   2     2395.14     2823.28     74.69 o
  -8   5   2       19.82       18.03      9.55 o
  -7   5   2      613.46      613.62     19.30 o
  -6   5   2      117.36      130.18      9.98 o
  -5   5   2       75.43       75.21     10.74 o
  -4   5   2     2642.61     3009.31     71.25 o
  -3   5   2     5975.44     6242.62    300.60 o
  -2   5   2      858.52     1092.06     52.45 o
  -1   5   2     4609.79     5039.70    208.95 o
   0   5   2      333.37      359.03     20.88 o
   1   5   2      230.18      241.58     14.85 o
   2   5   2     2296.01     2363.93     89.22 o
   3   5   2     2568.37     2756.85     48.84 o
   4   5   2      689.26      721.82     16.27 o
   5   5   2     2974.02     3132.04    105.51 o
   6   5   2      148.89      150.38     10.70 o
   7   5   2       30.64       35.34      9.49 o
   8   5   2     1055.24     1094.72     68.94 o
   9   5   2       65.97       58.24     11.47 o
  -9   6   2        1.80        0.81     12.81 o
  -8   6   2      492.66      491.38     19.12 o
  -7   6   2      747.18      741.93     57.55 o
  -6   6   2      108.19       90.58     10.24 o
  -5   6   2       21.76       22.10     10.49 o
  -4   6   2      237.42      263.18     12.19 o
  -3   6   2       65.68       72.57     18.77 o
  -2   6   2     1318.09     1588.15     89.95 o
  -1   6   2     1540.28     1676.22     86.82 o
   0   6   2       89.64      100.90     18.71 o
   1   6   2      646.02      643.32     17.49 o
   2   6   2       82.07       86.40     14.48 o
   3   6   2       54.57       49.99     11.18 o
   4   6   2      483.25      513.69     15.55 o
   5   6   2      817.86      808.97     15.19 o
   6   6   2       93.20       73.99      9.67 o
   7   6   2      678.21      672.72     30.97 o
   8   6   2       75.22       75.61     14.13 o
  -8   7   2        8.95       10.25     14.63 o
  -7   7   2      303.93      288.37     30.91 o
  -6   7   2       30.81       30.33     13.45 o
  -5   7   2     1725.33     1643.63     98.57 o
  -4   7   2     1124.31     1106.65     49.51 o
  -3   7   2      109.85      120.10     12.41 o
  -2   7   2       90.41       99.32     17.61 o
  -1   7   2      196.82      190.00     16.08 o
   0   7   2      408.37      402.29     20.46 o
   1   7   2     1264.79     1221.43     23.59 o
   2   7   2     1787.95     1758.93     69.85 o
   3   7   2      385.12      351.21     14.30 o
   4   7   2     1044.63      935.75     45.37 o
   5   7   2       10.34       21.28     14.60 o
   6   7   2      121.70      105.17     13.98 o
  -6   8   2     1732.64     1484.79     30.55 o
  -5   8   2      276.39      287.97     20.68 o
  -4   8   2      901.28      929.64     19.58 o
  -3   8   2      819.02      866.33     28.24 o
  -2   8   2      279.20      324.85     17.38 o
  -1   8   2      156.56      123.16     14.96 o
   0   8   2     1349.77     1368.03    110.33 o
   1   8   2      156.03      168.97     23.72 o
   2   8   2     2216.19     2306.40     36.72 o
   3   8   2      281.25      317.12     20.52 o
   4   8   2      459.81      495.61     39.38 o
   5   8   2      145.73       98.47     14.68 o
  -2   9   2       19.95       18.37     15.01 o
  -1   9   2       90.65       73.81     15.99 o
   0   9   2      450.43      430.32     23.67 o
   1   9   2      332.55      312.61     48.81 o
 -12   1   3      210.74      161.76     11.81 o
 -11   1   3        5.27       -2.88     14.46 o
 -10   1   3      418.47      410.20     15.63 o
  -9   1   3     3386.15     3686.43     91.22 o
  -8   1   3      364.39      398.85     14.47 o
  -7   1   3     4413.17     4601.59    131.25 o
  -6   1   3     2290.61     1878.73     91.54 o
  -5   1   3       13.60       19.62      6.91 o
  -4   1   3     4655.08     4213.62     29.25 o
  -3   1   3     7622.53     7875.08    183.46 o
  -2   1   3     4554.08     5403.25    179.68 o
  -1   1   3    21987.08    18990.32    812.44 o
   0   1   3     6276.85     7471.89    270.96 o
   1   1   3       26.63       38.84      9.86 o
   2   1   3     8847.06     7598.91    353.25 o
   3   1   3      493.57      417.14     10.68 o
   4   1   3     4424.38     3720.23     95.15 o
   5   1   3     5617.49     5333.56    136.87 o
   6   1   3     2155.60     2250.20     93.27 o
   7   1   3        2.21       20.92     12.89 o
   8   1   3     2168.80     2386.26     70.33 o
   9   1   3       68.48       81.00      9.45 o
  10   1   3      735.57      830.16     35.79 o
 -11   2   3       25.82       19.20     11.65 o
 -10   2   3       86.26       82.34     10.40 o
  -9   2   3       66.60       69.62     11.60 o
  -8   2   3     2507.87     2815.49     76.25 o
  -7   2   3     5760.70     5925.84    136.64 o
  -6   2   3      624.03      696.84     13.95 o
  -5   2   3     2755.45     2318.57     59.21 o
  -4   2   3      135.72      166.95     10.85 o
  -3   2   3     1128.02     1189.32     36.92 o
  -2   2   3     3549.17     3889.46     61.54 o
  -1   2   3     5189.64     5425.47     80.73 o
   0   2   3      992.50     1021.40     22.75 o
   1   2   3    10703.52     8878.62    504.97 o
   2   2   3      184.64      166.47     10.17 o
   3   2   3      751.78      683.43     20.58 o
   4   2   3      513.10      466.35     16.30 o
   5   2   3      984.34     1060.25     47.62 o
   6   2   3      836.07      969.62     44.36 o
   7   2   3     4644.76     4922.81    155.94 o
   8   2   3       79.24       97.39      9.22 o
   9   2   3        2.30       10.06     12.94 o
  10   2   3       23.81       21.49     11.38 o
 -11   3   3      940.50      888.71     26.35 o
 -10   3   3     2665.25     2286.45     58.66 o
  -9   3   3       11.88       -5.36     13.70 o
  -8   3   3      797.12      825.05     27.29 o
  -7   3   3       84.33      101.21     10.36 o
  -6   3   3     1712.62     1879.04     89.18 o
  -5   3   3     2573.57     2796.26     76.08 o
  -4   3   3     7844.09     5810.92    209.13 o
  -3   3   3      663.13      569.68     36.19 o
  -2   3   3     5450.32     4941.62    180.82 o
  -1   3   3     1023.02      982.86     25.06 o
   0   3   3     3106.35     2856.86    121.65 o
   1   3   3     3584.69     2974.34    190.03 o
   2   3   3     3408.13     2793.14     72.83 o
   3   3   3     3899.07     3337.82     61.09 o
   4   3   3     7447.25     7270.92    152.75 o
   5   3   3      366.99      390.99     14.86 o
   6   3   3       78.05      108.05     12.07 o
   7   3   3      553.16      602.25     14.23 o
   8   3   3       60.08       63.89      8.94 o
   9   3   3      792.38      898.31     38.73 o
 -11   4   3      206.47      162.73     30.08 o
 -10   4   3     1524.30     1754.27     75.72 o
  -9   4   3     2028.15     1845.09     82.22 o
  -8   4   3     1084.38     1182.26     38.85 o
  -7   4   3      445.67      492.51     22.27 o
  -6   4   3     3869.72     4041.32    107.85 o
  -5   4   3     1051.66     1184.62     34.38 o
  -4   4   3    12015.38    11283.83    401.77 o
  -3   4   3    11243.72     8329.00    285.48 o
  -2   4   3     3032.58     2701.89     34.64 o
  -1   4   3     7083.18     5803.52    255.71 o
   0   4   3      768.31      708.60     15.62 o
   1   4   3      718.30      641.63     19.84 o
   2   4   3    10514.58     9840.99    209.64 o
   3   4   3     8155.58     7969.13    183.30 o
   4   4   3      684.84      700.86     22.85 o
   5   4   3     3288.92     3419.11     45.78 o
   6   4   3      420.66      427.67     11.87 o
   7   4   3       25.96       22.87      9.70 o
   8   4   3     2441.34     2860.90     44.81 o
   9   4   3      957.83      876.63     26.32 o
 -10   5   3      664.97      557.62     22.19 o
  -9   5   3      214.38      227.68     14.81 o
  -8   5   3      134.90      129.60     11.36 o
  -7   5   3      566.94      578.05     17.09 o
  -6   5   3     2141.72     2272.50     33.84 o
  -5   5   3     1400.91     1527.10     21.52 o
  -4   5   3     1668.77     1966.97     64.51 o
  -3   5   3       39.69       38.13     15.82 o
  -2   5   3     1374.91     1698.94     39.42 o
  -1   5   3     2342.62     2582.58     54.46 o
   0   5   3     2370.44     2567.06     28.20 o
   1   5   3     1569.87     1712.75     20.70 o
   2   5   3      634.98      674.60     15.94 o
   3   5   3     1232.92     1333.87     51.95 o
   4   5   3     2407.91     2518.29     77.62 o
   5   5   3     1361.51     1359.41     54.27 o
   6   5   3      143.30      146.21     11.34 o
   7   5   3      201.62      176.21     13.83 o
   8   5   3        0.54       -2.21     12.14 o
  -9   6   3      118.51       93.15     14.77 o
  -8   6   3     1239.39     1383.12     29.92 o
  -7   6   3     2548.53     2360.18    130.85 o
  -6   6   3      612.41      684.17     30.23 o
  -5   6   3     1355.27     1498.65     50.64 o
  -4   6   3        0.54      -19.40     14.77 o
  -3   6   3      677.46      774.57     53.07 o
  -2   6   3     1895.92     2174.59    150.92 o
  -1   6   3     2218.12     2386.22     66.69 o
   0   6   3      868.17      958.82     45.79 o
   1   6   3     4808.14     4731.20    190.44 o
   2   6   3        8.17       22.47     13.83 o
   3   6   3      422.88      447.09     15.13 o
   4   6   3      504.03      502.47     15.32 o
   5   6   3      621.13      568.75     15.55 o
   6   6   3      460.83      445.22     23.04 o
   7   6   3     2707.37     2534.99     94.13 o
  -8   7   3       17.46        5.78     15.08 o
  -7   7   3      878.97      855.05     52.57 o
  -6   7   3      606.78      580.73     36.07 o
  -5   7   3       25.85       40.31     10.39 o
  -4   7   3      119.63      126.05     12.78 o
  -3   7   3      535.73      629.39     19.95 o
  -2   7   3       26.77       34.74     16.78 o
  -1   7   3     2230.40     2112.97    188.57 o
   0   7   3     1026.64      973.21     67.66 o
   1   7   3      131.40      132.67     18.76 o
   2   7   3      459.05      423.74     22.74 o
   3   7   3        2.62       -4.45     11.42 o
   4   7   3      132.17      157.79     16.63 o
   5   7   3      938.66      933.23     47.99 o
   6   7   3      441.99      355.35     24.08 o
  -6   8   3       35.46       30.79     13.20 o
  -5   8   3        5.83        8.19     17.57 o
  -4   8   3      360.47      377.65     29.12 o
  -3   8   3      171.61      178.25     19.37 o
  -2   8   3       20.65       17.42     20.64 o
  -1   8   3      164.59      145.78     36.00 o
   0   8   3      108.29      138.96     21.99 o
   1   8   3       19.96       19.13     18.43 o
   2   8   3      544.04      677.33     25.75 o
   3   8   3      165.63      185.56     17.34 o
   4   8   3        0.79        1.62     14.98 o
  -2   9   3      520.83      380.67     64.12 o
  -1   9   3      347.96      318.45     30.42 o
   0   9   3       98.36       52.94     20.27 o
 -12   0   4     1026.79     1258.95    306.15 o
 -11   0   4       49.29       54.96     20.52 o
 -10   0   4     4988.06     5368.27    396.95 o
  -9   0   4     4024.78     4020.43    188.15 o
  -8   0   4     3169.83     3161.11    193.72 o
  -7   0   4     3281.71     3377.06     95.32 o
  -6   0   4        5.96       10.48      7.42 o
  -5   0   4       16.51       38.13     12.74 o
  -4   0   4    19493.20    13883.89    379.14 o
  -3   0   4    14695.87    12527.76    784.73 o
  -2   0   4     2200.37     2548.11     30.53 o
  -1   0   4    17551.82    16394.70   2346.15 o
   0   0   4     4797.59     5216.37    296.61 o
   1   0   4      952.53     1074.64     36.60 o
   2   0   4    19827.32    14844.75   2288.52 o
   3   0   4     6216.93     5171.48    426.07 o
   4   0   4       23.71       49.32     11.42 o
   5   0   4     7282.29     7037.87     61.56 o
   6   0   4     7373.71     6320.70    398.70 o
   7   0   4      688.69      641.39     57.41 o
   8   0   4     1091.41     1125.87     39.48 o
   9   0   4      641.97      675.98     86.39 o
  10   0   4       90.14       56.59     14.07 o
 -12   1   4      961.11      905.48     29.19 o
 -11   1   4     1278.71     1588.36     57.16 o
 -10   1   4     1064.96      959.06     28.29 o
  -9   1   4      728.09      746.49     24.15 o
  -8   1   4     2733.19     2837.27    138.59 o
  -7   1   4     1833.55     2025.41     26.89 o
  -6   1   4     1750.17     1398.96     33.72 o
  -5   1   4     4534.43     4045.49     72.81 o
  -4   1   4      545.93      517.10     15.53 o
  -3   1   4     4715.19     4502.13    119.29 o
  -2   1   4     9358.79     8719.79    367.90 o
  -1   1   4    13678.69    12786.43    760.23 o
   0   1   4     1324.42     1369.61     19.76 o
   1   1   4        8.89        7.67      7.37 o
   2   1   4      467.73      430.59     12.82 o
   3   1   4     2125.62     1709.97     22.33 o
   4   1   4     9303.66     8775.68    257.07 o
   5   1   4     1988.09     2129.05     29.42 o
   6   1   4       11.59        3.89     11.94 o
   7   1   4      182.60      216.92     13.48 o
   8   1   4      350.37      380.02     29.12 o
   9   1   4      825.97      945.46     36.65 o
  10   1   4     1172.60     1047.04     56.65 o
 -12   2   4       72.01       38.98     10.84 o
 -11   2   4     1608.53     1704.83     34.09 o
 -10   2   4      177.94      152.41     11.03 o
  -9   2   4       31.60       65.11     11.75 o
  -8   2   4     1472.56     1576.15     19.02 o
  -7   2   4     4775.63     4931.42    121.50 o
  -6   2   4     1837.01     2049.74     38.35 o
  -5   2   4    16984.67    11208.42    375.05 o
  -4   2   4      310.22      252.77     17.78 o
  -3   2   4       89.39      102.09     11.10 o
  -2   2   4      224.80      231.47     10.66 o
  -1   2   4     3411.41     3523.79    122.22 o
   0   2   4     2514.53     2286.12     51.89 o
   1   2   4    20376.08    14232.32   1035.43 o
   2   2   4     1027.47      956.13     22.68 o
   3   2   4      214.31      201.68      7.69 o
   4   2   4        9.26       20.93     11.17 o
   5   2   4      416.06      452.31     11.64 o
   6   2   4     2381.90     2567.65    107.67 o
   7   2   4     4902.38     5030.25    200.91 o
   8   2   4        6.99       10.11     10.79 o
   9   2   4      269.14      268.28     15.41 o
 -11   3   4      111.41      119.90     13.10 o
 -10   3   4      692.91      690.24     46.30 o
  -9   3   4      326.97      336.47     13.27 o
  -8   3   4      216.33      239.49     11.25 o
  -7   3   4     4445.92     4670.44     77.68 o
  -6   3   4     2160.01     2510.61     44.82 o
  -5   3   4      617.32      718.56     15.31 o
  -4   3   4     7360.37     5743.26    360.55 o
  -3   3   4        0.21       12.32      8.37 o
  -2   3   4     5148.93     5012.06    132.44 o
  -1   3   4    13576.08     9664.24    139.94 o
   0   3   4     5532.69     4670.94    232.19 o
   1   3   4        0.20        2.41      8.50 o
   2   3   4     8339.46     6099.56    470.53 o
   3   3   4      694.81      723.63     19.70 o
   4   3   4     2168.16     2279.33     92.70 o
   5   3   4     1920.22     2085.96     59.15 o
   6   3   4     1468.28     1628.30     30.91 o
   7   3   4       14.75       20.18      9.56 o
   8   3   4     1543.10     1794.68     37.81 o
   9   3   4      952.49      958.25     23.54 o
 -11   4   4       19.45       10.06     15.65 o
 -10   4   4      294.13      262.85     15.91 o
  -9   4   4        3.49        9.47     12.68 o
  -8   4   4       53.97       54.63     11.00 o
  -7   4   4      122.51      152.15     11.76 o
  -6   4   4       19.16       24.30     10.66 o
  -5   4   4        9.11       17.90     11.24 o
  -4   4   4      659.56      753.24     26.93 o
  -3   4   4      195.61      229.65     16.44 o
  -2   4   4        5.89       13.24     18.01 o
  -1   4   4      601.59      532.53     38.99 o
   0   4   4        9.03       10.14     12.87 o
   1   4   4      133.89      161.15     12.67 o
   2   4   4     1123.72     1168.04     36.31 o
   3   4   4       34.37       36.28     10.97 o
   4   4   4        7.92        0.39     10.64 o
   5   4   4       30.87       46.68     11.16 o
   6   4   4      186.12      185.31     10.28 o
   7   4   4       55.43       33.71      9.55 o
   8   4   4       90.32       94.53     11.78 o
 -10   5   4      499.16      458.10     72.52 o
  -9   5   4      438.62      422.51     22.44 o
  -8   5   4     1138.11     1156.47     44.49 o
  -7   5   4     1286.76     1311.81     35.90 o
  -6   5   4      971.23     1150.59     56.35 o
  -5   5   4       25.02       14.46     14.06 o
  -4   5   4     2171.89     2646.83     64.19 o
  -3   5   4      418.91      531.47     15.36 o
  -2   5   4     2561.30     2930.75     24.78 o
  -1   5   4     1730.74     2003.16     74.81 o
   0   5   4     1743.59     1968.36     64.83 o
   1   5   4       12.79        6.29     13.09 o
   2   5   4     4232.72     4450.29     93.35 o
   3   5   4       54.69       76.64     13.49 o
   4   5   4     3287.39     3215.01     93.53 o
   5   5   4      302.99      319.28     15.35 o
   6   5   4      953.74      805.47     25.61 o
   7   5   4       14.98       19.70     14.65 o
   8   5   4      841.17      933.53     99.04 o
  -9   6   4      105.41       89.54     16.25 o
  -8   6   4       96.11      107.63     13.71 o
  -7   6   4      739.85      651.79     27.16 o
  -6   6   4        9.88       10.40     11.00 o
  -5   6   4     1674.65     1698.13     99.00 o
  -4   6   4       88.80       84.10     14.94 o
  -3   6   4       55.19       76.16     14.89 o
  -2   6   4       44.98       57.73     14.72 o
  -1   6   4      665.52      757.30     20.58 o
   0   6   4      135.70      153.89     16.35 o
   1   6   4     2108.56     2236.90    103.20 o
   2   6   4       19.37       18.83     13.07 o
   3   6   4       68.75       84.48     11.97 o
   4   6   4      158.58      154.93     12.38 o
   5   6   4       20.47       10.64     14.91 o
   6   6   4       17.25       18.18     11.47 o
   7   6   4      500.03      402.12     16.58 o
  -8   7   4      450.25      404.05     39.82 o
  -7   7   4       24.76       16.96     11.87 o
  -6   7   4      181.22      169.96     16.55 o
  -5   7   4       42.25       41.57     11.98 o
  -4   7   4     1058.57      963.08     46.90 o
  -3   7   4      246.05      219.36     15.23 o
  -2   7   4     3199.28     3420.64    160.69 o
  -1   7   4       27.97       24.01     17.22 o
   0   7   4       17.13       14.49     14.62 o
   1   7   4       49.12       43.28     15.04 o
   2   7   4        2.73        7.34     10.86 o
   3   7   4      215.51      226.45     20.35 o
   4   7   4     1858.68     2371.64     63.28 o
   5   7   4        8.21       22.41     15.99 o
  -6   8   4       65.00       39.79     14.21 o
  -5   8   4        6.42        5.63     14.19 o
  -4   8   4     1063.82     1121.03     68.70 o
  -3   8   4      877.20      921.29     42.33 o
  -2   8   4       38.05       61.68     20.41 o
  -1   8   4      572.63      598.94     18.62 o
   0   8   4      310.50      297.72     22.95 o
   1   8   4       30.14       49.90     21.59 o
   2   8   4      482.90      587.36     86.82 o
   3   8   4      793.77      721.67     31.99 o
 -12   1   5      418.76      309.98     13.05 o
 -11   1   5       79.95       74.00     13.35 o
 -10   1   5     2062.65     1983.95     25.19 o
  -9   1   5        0.15       -1.52     11.70 o
  -8   1   5     2133.81     2252.01     56.47 o
  -7   1   5     2859.56     3108.17     41.69 o
  -6   1   5     3113.36     3478.13     41.60 o
  -5   1   5      268.42      246.95     14.60 o
  -4   1   5    10244.24     8221.11    348.37 o
  -3   1   5     1836.85     1812.72     16.07 o
  -2   1   5     7754.18     6887.37    189.79 o
  -1   1   5     1948.83     1938.09     40.87 o
   0   1   5     5484.71     5101.42    206.79 o
   1   1   5       26.83       22.07     10.06 o
   2   1   5     8158.88     6399.62    345.16 o
   3   1   5     3915.67     3897.08     77.98 o
   4   1   5     4705.40     4711.63     67.00 o
   5   1   5        1.87        9.89     10.95 o
   6   1   5     1437.07     1442.64     31.62 o
   7   1   5        6.70       24.71     10.59 o
   8   1   5     1167.93     1387.21     57.87 o
   9   1   5     1032.87     1127.73     18.69 o
 -12   2   5      116.16      101.74     11.60 o
 -11   2   5     1484.34     1734.47     96.54 o
 -10   2   5      174.37      164.78     14.26 o
  -9   2   5      311.25      324.74     10.11 o
  -8   2   5        7.30       10.92      9.94 o
  -7   2   5      646.60      657.72     16.28 o
  -6   2   5     1317.01     1501.37     46.33 o
  -5   2   5     8856.34     6527.52    117.25 o
  -4   2   5      598.39      558.77     10.10 o
  -3   2   5       71.70       54.96      8.03 o
  -2   2   5     1035.49     1031.07     27.08 o
  -1   2   5      178.35      192.46      9.39 o
   0   2   5      890.68      776.86     18.18 o
   1   2   5    10905.09     8516.95    496.94 o
   2   2   5      552.04      475.43     10.40 o
   3   2   5     1518.97     1659.06     14.73 o
   4   2   5     1335.96     1424.52     37.02 o
   5   2   5      165.03      183.40     11.24 o
   6   2   5        6.06       15.31     11.46 o
   7   2   5     1990.89     1970.49     86.11 o
   8   2   5       13.88        9.26     15.37 o
   9   2   5      660.27      668.67     20.79 o
 -11   3   5      125.84      145.24     13.78 o
 -10   3   5      258.33      236.48     27.36 o
  -9   3   5      717.95      677.99     16.12 o
  -8   3   5     4967.44     4882.69     97.69 o
  -7   3   5      739.09      770.96     25.20 o
  -6   3   5       38.50       39.17     12.44 o
  -5   3   5       55.38       66.04     12.65 o
  -4   3   5       32.68       52.51     10.73 o
  -3   3   5     2825.13     2600.14     88.26 o
  -2   3   5    18834.03    12487.23    326.68 o
  -1   3   5      145.42      114.33      8.90 o
   0   3   5      693.36      631.39     18.36 o
   1   3   5      959.81      799.63     50.14 o
   2   3   5      178.49      178.31     10.96 o
   3   3   5     1242.45     1301.19     34.63 o
   4   3   5     5850.88     5723.80    121.90 o
   5   3   5        5.40       -0.36     11.62 o
   6   3   5      677.28      738.68     45.22 o
   7   3   5      826.59      795.99     25.53 o
   8   3   5      265.06      263.97     13.63 o
 -11   4   5       51.96       41.14     12.92 o
 -10   4   5     1798.06     2113.78    103.47 o
  -9   4   5     3057.16     2854.54    101.48 o
  -8   4   5      343.50      379.46     14.59 o
  -7   4   5     4219.00     4405.67    156.97 o
  -6   4   5     2976.62     3061.04     91.31 o
  -5   4   5      472.92      505.02     14.05 o
  -4   4   5     4809.60     5114.04    152.32 o
  -3   4   5     3304.21     3897.10    193.75 o
  -2   4   5       23.03       15.09     15.93 o
  -1   4   5     8215.49     8345.54    481.97 o
   0   4   5     6708.27     6846.48    236.36 o
   1   4   5      895.91     1002.95     17.56 o
   2   4   5     2556.56     2686.01     35.30 o
   3   4   5      728.24      729.71     18.06 o
   4   4   5      703.46      764.84     33.43 o
   5   4   5     5145.38     4844.16     96.08 o
   6   4   5     2112.32     2052.12     32.63 o
   7   4   5      550.88      629.53     19.33 o
   8   4   5        5.38       -9.88     12.56 o
 -10   5   5        0.55        0.34     13.02 o
  -9   5   5      723.36      717.53     17.88 o
  -8   5   5     1611.47     1522.36     50.37 o
  -7   5   5      896.77      961.62     21.03 o
  -6   5   5      117.16      123.27     13.94 o
  -5   5   5       50.03       59.70     12.39 o
  -4   5   5      172.35      223.71     18.09 o
  -3   5   5     2146.28     2605.82    251.35 o
  -2   5   5     5769.98     6206.51    140.10 o
  -1   5   5      643.38      713.19     48.80 o
   0   5   5        8.37       21.48     15.78 o
   1   5   5      986.66     1019.98     39.88 o
   2   5   5      727.00      782.04     13.78 o
   3   5   5      944.79      917.57     22.42 o
   4   5   5     1437.94     1344.34     61.50 o
   5   5   5      159.86      150.03     10.62 o
   6   5   5       23.53       24.21     12.31 o
   7   5   5      991.36      959.61     47.20 o
  -9   6   5      138.53      128.48     18.03 o
  -8   6   5       27.90       22.03     13.26 o
  -7   6   5      325.04      341.94     12.32 o
  -6   6   5      804.76      811.96     44.08 o
  -5   6   5     5075.94     4753.46    170.75 o
  -4   6   5      125.21      120.89     21.33 o
  -3   6   5      111.53      109.38     15.11 o
  -2   6   5      426.46      482.33     54.80 o
  -1   6   5      125.74      155.34     15.31 o
   0   6   5      401.38      370.73     23.03 o
   1   6   5     5949.87     6262.82    213.75 o
   2   6   5      203.61      182.92     11.66 o
   3   6   5      908.81      902.74     43.63 o
   4   6   5      513.93      418.96     14.08 o
   5   6   5       36.94       44.29     15.33 o
   6   6   5        6.22       -1.53     14.03 o
  -7   7   5      683.07      663.36     64.02 o
  -6   7   5      237.33      266.02     18.59 o
  -5   7   5       32.07       34.79     22.75 o
  -4   7   5     1409.67     1185.12    134.59 o
  -3   7   5      708.20      803.63     19.62 o
  -2   7   5      115.84      122.19     14.68 o
  -1   7   5      164.19      145.68     15.08 o
   0   7   5      481.62      441.11     41.34 o
   1   7   5        8.41        0.68     14.83 o
   2   7   5     1270.54     1190.56    102.99 o
   3   7   5     1250.57     1368.17     99.11 o
   4   7   5      187.05      210.65     21.76 o
   5   7   5        8.54       -7.89     15.37 o
  -5   8   5       91.11       95.31     16.34 o
  -4   8   5      223.77      181.70     17.64 o
  -3   8   5      133.28      106.74     16.81 o
  -2   8   5       62.41       53.96     20.36 o
  -1   8   5      294.73      288.95     22.25 o
   0   8   5       95.45       85.78     15.27 o
   1   8   5      141.51      100.88     21.32 o
   2   8   5      158.63      143.47     19.23 o
 -12   0   6     1489.11     1335.37     96.53 o
 -11   0   6        1.02        2.30     17.38 o
 -10   0   6     1646.64     1795.34    196.69 o
  -9   0   6     1323.32     1403.26     96.68 o
  -8   0   6        2.67        6.13     11.08 o
  -7   0   6    11448.04    11076.00    289.27 o
  -6   0   6     9906.63     9352.55    100.05 o
  -5   0   6     1170.70      936.60     24.23 o
  -4   0   6      911.10      921.92     16.19 o
  -3   0   6      725.41      707.71     26.28 o
  -2   0   6      112.08      100.27     10.57 o
  -1   0   6    20098.33    14833.13   2202.58 o
   0   0   6    18204.91    13478.70   1595.20 o
   1   0   6     1809.80     1448.09     17.00 o
   2   0   6     1890.11     1894.62    253.58 o
   3   0   6      311.52      346.32     17.13 o
   4   0   6      779.66      830.62     62.01 o
   5   0   6     7240.05     6787.08     58.78 o
   6   0   6     3297.20     3316.71     24.78 o
   7   0   6     1638.92     1471.41     31.09 o
   8   0   6     1008.56     1216.57    168.68 o
   9   0   6       23.97       15.47     16.56 o
 -12   1   6      106.35       92.28     15.09 o
 -11   1   6       93.93      101.44     19.63 o
 -10   1   6      428.30      392.90     23.16 o
  -9   1   6     1026.05     1206.32     30.21 o
  -8   1   6     5003.72     5103.48    118.46 o
  -7   1   6      650.37      711.16     17.96 o
  -6   1   6       44.11       61.73     11.13 o
  -5   1   6     4950.48     4019.67     47.74 o
  -4   1   6     2550.67     2238.20     64.10 o
  -3   1   6     1730.53     1606.25     37.94 o
  -2   1   6    10447.31     8611.64    473.01 o
  -1   1   6       75.86       67.31      8.18 o
   0   1   6     3709.12     3397.72     42.34 o
   1   1   6     5558.20     4403.61     91.58 o
   2   1   6     1929.06     2094.34     41.85 o
   3   1   6      492.96      581.71     45.27 o
   4   1   6     1303.32     1417.99     28.47 o
   5   1   6       13.24        0.79     12.23 o
   6   1   6     2564.60     2528.36     59.79 o
   7   1   6     1956.20     1849.31     31.62 o
   8   1   6      528.09      586.02     30.21 o
 -12   2   6      325.63      293.39     30.33 o
 -11   2   6     3464.35     3818.58    207.17 o
 -10   2   6      119.19      101.01     11.02 o
  -9   2   6       73.01       78.55      9.77 o
  -8   2   6      923.32      968.03     34.94 o
  -7   2   6       61.07       72.24      8.37 o
  -6   2   6      370.94      449.87     11.95 o
  -5   2   6    12662.36    11781.31    357.81 o
  -4   2   6       81.25       80.50      7.71 o
  -3   2   6     3960.58     3394.64     58.02 o
  -2   2   6     1755.71     1433.28     27.21 o
  -1   2   6      498.59      506.99     48.96 o
   0   2   6      143.16      137.53      9.04 o
   1   2   6    12137.11     9527.02    559.19 o
   2   2   6      310.75      359.33     11.16 o
   3   2   6     4701.63     4554.87     81.33 o
   4   2   6     1542.44     1528.79     20.99 o
   5   2   6      507.01      508.30     23.06 o
   6   2   6      259.32      244.84     11.44 o
   7   2   6     1131.57      978.78     47.21 o
   8   2   6        5.64       20.31     12.74 o
 -11   3   6        2.45        2.29     15.73 o
 -10   3   6     2688.68     2949.61     60.03 o
  -9   3   6      747.07      718.52     36.54 o
  -8   3   6     1297.11     1236.01     94.06 o
  -7   3   6      349.15      340.85     22.97 o
  -6   3   6     2230.71     2373.49     53.90 o
  -5   3   6      129.77      145.77     11.34 o
  -4   3   6     7042.75     7774.54    255.73 o
  -3   3   6     4208.58     4579.17    153.80 o
  -2   3   6     2342.89     2585.48     43.31 o
  -1   3   6      196.67      272.55     14.85 o
   0   3   6      741.09      844.84     26.53 o
   1   3   6       19.89       17.22     11.51 o
   2   3   6     3539.06     3617.44     80.64 o
   3   3   6     4757.50     4508.86     99.75 o
   4   3   6     1558.01     1595.55     54.26 o
   5   3   6      481.91      492.55     12.38 o
   6   3   6       59.05       62.19     10.82 o
   7   3   6       13.59        3.32     13.77 o
   8   3   6      398.21      360.22     34.41 o
 -11   4   6        0.98        1.39     15.94 o
 -10   4   6        3.87       17.63     11.74 o
  -9   4   6       63.33       55.78      9.92 o
  -8   4   6       32.58       30.66     10.70 o
  -7   4   6      466.97      465.40     13.15 o
  -6   4   6       78.74       87.38     10.69 o
  -5   4   6       38.32       50.27     10.90 o
  -4   4   6        1.65       12.39     11.45 o
  -3   4   6       13.33       14.64     11.86 o
  -2   4   6       20.67       14.87     14.50 o
  -1   4   6      371.79      416.24     17.11 o
   0   4   6      272.81      295.00     14.94 o
   1   4   6       32.42       40.98     12.47 o
   2   4   6       83.43       96.11     10.33 o
   3   4   6      130.49      139.44     11.24 o
   4   4   6        6.44       13.20     11.95 o
   5   4   6      511.65      459.56     22.06 o
   6   4   6       18.05       41.45     11.85 o
   7   4   6       50.46       55.62     10.82 o
 -10   5   6      564.11      502.25     13.23 o
  -9   5   6      147.56      166.05     12.02 o
  -8   5   6     1579.27     1321.83     57.78 o
  -7   5   6      281.52      274.70     13.90 o
  -6   5   6      851.08      880.66     66.34 o
  -5   5   6      415.65      509.51     17.79 o
  -4   5   6     1931.96     2147.59     59.86 o
  -3   5   6     2771.88     3180.72    268.83 o
  -2   5   6     5691.58     6128.10    130.45 o
  -1   5   6        4.04        4.77     24.63 o
   0   5   6     1691.04     1897.29     30.11 o
   1   5   6       39.22       67.85     11.92 o
   2   5   6      621.19      679.99     21.96 o
   3   5   6     1950.16     1933.51     57.80 o
   4   5   6     1814.33     1865.12     48.86 o
   5   5   6      286.80      298.93     28.23 o
   6   5   6      318.58      314.79     13.47 o
  -9   6   6       10.50       11.25     11.15 o
  -8   6   6       53.08       49.89     11.45 o
  -7   6   6        9.93        3.30     11.84 o
  -6   6   6      193.15      173.19     14.16 o
  -5   6   6      684.56      659.54     17.05 o
  -4   6   6       57.62       67.09     14.16 o
  -3   6   6       83.01       93.14     12.65 o
  -2   6   6      253.87      289.44     13.96 o
  -1   6   6      118.24      135.74     20.45 o
   0   6   6        2.37        2.43     15.28 o
   1   6   6      637.02      646.08     14.69 o
   2   6   6       23.00       17.08     10.36 o
   3   6   6      509.71      453.81     17.14 o
   4   6   6      573.72      657.54     20.97 o
   5   6   6        4.31        2.07     12.59 o
  -7   7   6       53.05       72.38     12.35 o
  -6   7   6       46.41       46.18     24.57 o
  -5   7   6      175.29      201.97     17.21 o
  -4   7   6       22.30       24.88     20.61 o
  -3   7   6      254.31      204.13     33.33 o
  -2   7   6     1261.51     1108.58     25.69 o
  -1   7   6        8.46        2.75     12.11 o
   0   7   6      627.93      581.03     23.57 o
   1   7   6      651.40      673.65     37.42 o
   2   7   6        5.83        7.12     14.23 o
   3   7   6        6.34       11.32     13.39 o
   4   7   6      671.84      559.91     20.58 o
  -5   8   6      238.78      228.97     20.20 o
  -4   8   6       92.04       77.88     14.41 o
  -3   8   6       52.76       52.73     15.98 o
  -2   8   6        3.47       12.62     15.94 o
  -1   8   6     1329.98     1573.38     27.03 o
   0   8   6     1343.53     1169.62     28.03 o
   1   8   6      313.62      316.04     22.37 o
 -12   1   7      226.47      171.22     18.34 o
 -11   1   7       57.61       67.98     13.15 o
 -10   1   7     1409.70     1333.03     32.43 o
  -9   1   7     2705.46     2675.75    103.58 o
  -8   1   7     2619.82     2736.60     54.92 o
  -7   1   7      116.16      160.00      9.47 o
  -6   1   7      875.06      915.46     23.09 o
  -5   1   7      165.83      220.93     12.67 o
  -4   1   7     3357.73     4046.07     64.95 o
  -3   1   7     9274.75     7081.53    296.30 o
  -2   1   7     6592.09     5358.67    194.71 o
  -1   1   7     2705.18     2491.12     78.83 o
   0   1   7      983.85     1069.51     55.39 o
   1   1   7      323.54      361.85     11.90 o
   2   1   7     1200.20     1299.51     28.63 o
   3   1   7     4558.36     4475.20     96.77 o
   4   1   7     1867.07     1855.15     53.12 o
   5   1   7     2399.21     2386.98     94.66 o
   6   1   7      202.86      201.65     12.98 o
   7   1   7       55.36       37.84     13.14 o
   8   1   7       41.12       28.77     12.47 o
 -11   2   7     1574.47     1751.42    113.20 o
 -10   2   7       74.19       53.46      9.04 o
  -9   2   7      560.02      538.87     17.93 o
  -8   2   7     1488.58     1537.45     52.44 o
  -7   2   7      391.64      410.24     13.08 o
  -6   2   7      110.76      120.37      9.49 o
  -5   2   7     4124.01     4532.50     67.54 o
  -4   2   7       32.45       52.57     11.13 o
  -3   2   7     3152.45     3575.29     44.03 o
  -2   2   7     4535.62     5023.31     22.58 o
  -1   2   7      452.12      546.20     25.19 o
   0   2   7      654.79      700.99     13.37 o
   1   2   7     1249.41     1324.31     27.29 o
   2   2   7        1.31        9.53      9.85 o
   3   2   7     3407.28     3307.80     90.25 o
   4   2   7     1966.70     1988.59     61.87 o
   5   2   7        0.21        6.01     11.93 o
   6   2   7      581.83      555.51     49.38 o
   7   2   7       17.19        8.92     14.12 o
   8   2   7       12.57       21.37     12.42 o
 -11   3   7      541.47      475.60     28.25 o
 -10   3   7      103.66       81.46     10.91 o
  -9   3   7      376.35      337.66     11.49 o
  -8   3   7     2772.47     2651.04     82.16 o
  -7   3   7       65.29       54.34     10.59 o
  -6   3   7     2416.10     2512.33     38.71 o
  -5   3   7     2988.16     3379.71     58.78 o
  -4   3   7     1180.82     1401.54     31.62 o
  -3   3   7       86.10      100.68     11.21 o
  -2   3   7     1110.78     1249.00     43.52 o
  -1   3   7       31.18       31.59     11.17 o
   0   3   7     5153.35     5463.72     32.24 o
   1   3   7     2069.56     2187.73     20.73 o
   2   3   7      927.98      956.85     21.74 o
   3   3   7      174.10      187.22     11.19 o
   4   3   7       56.55       57.38      9.94 o
   5   3   7      220.76      186.92     11.66 o
   6   3   7     2028.62     2333.25     86.95 o
   7   3   7      467.11      505.97     15.30 o
 -10   4   7      137.02      114.99     12.53 o
  -9   4   7        7.17        6.54     11.44 o
  -8   4   7      291.80      276.27     13.07 o
  -7   4   7     4539.20     3957.08     84.70 o
  -6   4   7     3881.29     4003.87    207.09 o
  -5   4   7     1326.11     1468.06     17.49 o
  -4   4   7      431.21      445.26     14.86 o
  -3   4   7       60.05       48.92     12.01 o
  -2   4   7     1408.37     1497.08     50.23 o
  -1   4   7     4449.10     4605.82     72.60 o
   0   4   7     5542.61     5876.33    288.50 o
   1   4   7     3074.28     3366.07    125.92 o
   2   4   7     3472.75     3473.31     55.08 o
   3   4   7        3.12       -2.44     11.62 o
   4   4   7      277.40      255.04     22.08 o
   5   4   7      341.30      318.97     22.78 o
   6   4   7     1596.13     1738.78    145.69 o
   7   4   7      839.53      699.86     15.12 o
 -10   5   7      163.55      132.66     17.84 o
  -9   5   7      723.23      745.25     31.13 o
  -8   5   7      585.97      617.15     20.19 o
  -7   5   7       13.06        5.41     11.28 o
  -6   5   7      732.22      735.18     24.03 o
  -5   5   7     2008.47     2140.21     41.80 o
  -4   5   7     1504.49     1679.34    109.54 o
  -3   5   7      447.47      459.85     18.97 o
  -2   5   7        9.50       82.93     53.21 o
  -1   5   7       79.85       68.79     15.36 o
   0   5   7     1040.43     1133.47     65.42 o
   1   5   7     1457.37     1493.96     37.36 o
   2   5   7     1571.09     1661.59     37.47 o
   3   5   7        0.05        4.37      9.38 o
   4   5   7      199.25      206.08     13.43 o
   5   5   7      330.18      379.50     13.90 o
   6   5   7      325.42      275.18     17.19 o
  -8   6   7      924.65     1098.79     74.23 o
  -7   6   7      239.41      240.83     13.94 o
  -6   6   7      222.61      214.47     17.91 o
  -5   6   7     2298.15     2137.50     92.70 o
  -4   6   7       12.29       33.11     13.87 o
  -3   6   7     2053.81     2340.24     77.75 o
  -2   6   7     2233.21     2164.52     21.64 o
  -1   6   7      146.08      694.17    313.18 o
   0   6   7      502.17      465.27     35.78 o
   1   6   7     1005.18     1055.09     35.30 o
   2   6   7        1.75        8.70     10.95 o
   3   6   7     2350.56     2507.37    111.70 o
   4   6   7      958.59      797.14     38.40 o
  -7   7   7       63.52       42.29     10.63 o
  -6   7   7        0.87      -12.31     13.81 o
  -5   7   7        1.38       -3.82     16.30 o
  -4   7   7      703.08      698.60     23.19 o
  -3   7   7     1765.54     1840.25     96.51 o
  -2   7   7      703.64      708.10     18.54 o
  -1   7   7      508.26      509.00     61.46 o
   0   7   7       17.80        6.30     21.78 o
   1   7   7       11.90       31.18     15.16 o
   2   7   7      248.78      232.25     14.30 o
   3   7   7      872.09      711.61     23.74 o
  -3   8   7        9.40       17.62     19.95 o
  -2   8   7       69.67       75.68     28.25 o
  -1   8   7       80.12       52.17     20.86 o
 -12   0   8     2477.73     1902.03     32.72 o
 -11   0   8      673.95      774.25     23.26 o
 -10   0   8      916.74      840.49     56.44 o
  -9   0   8      131.25      107.46     13.03 o
  -8   0   8      847.13      875.71     25.17 o
  -7   0   8     1774.20     1951.33     33.79 o
  -6   0   8    10753.75    11126.20    113.18 o
  -5   0   8     5582.74     5937.45    142.95 o
  -4   0   8    10121.79    10512.12    925.24 o
  -3   0   8       19.77       25.09     16.00 o
  -2   0   8      962.59     1177.60     38.46 o
  -1   0   8     1947.08     2252.00    144.33 o
   0   0   8     5826.81     6472.22     83.30 o
   1   0   8     8985.73     8641.44    419.36 o
   2   0   8    10396.00     9410.38    423.92 o
   3   0   8        9.61       37.15     14.27 o
   4   0   8        9.86       43.79     27.22 o
   5   0   8       35.50       36.49     27.77 o
   6   0   8      653.87      769.07     22.72 o
   7   0   8     1023.40     1059.13    181.61 o
 -11   1   8     1642.03     1672.09    126.45 o
 -10   1   8      653.94      588.20     21.19 o
  -9   1   8       21.65       24.03      8.45 o
  -8   1   8      264.71      235.91      9.14 o
  -7   1   8      104.64      124.54     10.45 o
  -6   1   8     5433.50     5527.44     65.94 o
  -5   1   8     4833.26     5469.67    138.96 o
  -4   1   8      969.50     1077.60     16.01 o
  -3   1   8      846.22      950.15     13.70 o
  -2   1   8      122.20      156.86     12.64 o
  -1   1   8      830.65      967.61     18.71 o
   0   1   8     3226.30     3404.16     32.88 o
   1   1   8     4571.48     4812.69     80.75 o
   2   1   8      116.56      107.27     13.16 o
   3   1   8     1618.49     1567.06     21.68 o
   4   1   8      466.81      468.73     18.23 o
   5   1   8      773.29      740.01     38.49 o
   6   1   8      754.24      893.48     40.19 o
   7   1   8      206.69      244.44     15.64 o
 -11   2   8      766.74      761.44     57.02 o
 -10   2   8       35.97       30.61     11.03 o
  -9   2   8     2211.55     2011.43     72.81 o
  -8   2   8     2618.86     2619.35     79.71 o
  -7   2   8       33.13       47.26     10.66 o
  -6   2   8      345.03      362.70     13.18 o
  -5   2   8      768.33      921.33     32.52 o
  -4   2   8       73.24      116.85     10.30 o
  -3   2   8     5361.37     5584.55    118.84 o
  -2   2   8     4879.67     5473.25     77.66 o
  -1   2   8      189.25      218.93     13.15 o
   0   2   8     3076.50     3361.07     77.29 o
   1   2   8      138.53      157.74     10.69 o
   2   2   8      187.43      208.83     11.06 o
   3   2   8     3033.91     2954.22    103.68 o
   4   2   8     1770.96     1677.80     35.65 o
   5   2   8        1.64        8.62     10.45 o
   6   2   8     1610.22     1568.50     53.18 o
   7   2   8      134.58      105.19     15.25 o
 -11   3   8       13.52        9.55     11.75 o
 -10   3   8      438.05      494.27     20.44 o
  -9   3   8     2103.58     1631.19     32.03 o
  -8   3   8     1307.94     1421.51     34.12 o
  -7   3   8     1311.01     1329.67     22.64 o
  -6   3   8       59.71       73.64      9.17 o
  -5   3   8       11.74        3.52      9.54 o
  -4   3   8      194.97      214.48     12.15 o
  -3   3   8     4387.83     4871.69     95.78 o
  -2   3   8     1963.30     2084.47     32.51 o
  -1   3   8     4699.49     5164.81     63.67 o
   0   3   8       34.25       51.91     12.20 o
   1   3   8       24.64       35.17     10.70 o
   2   3   8       23.04        8.51     11.65 o
   3   3   8     1157.82     1088.75     30.99 o
   4   3   8      237.59      208.53     19.58 o
   5   3   8     2760.46     2863.93     32.28 o
   6   3   8        1.12        6.46     12.58 o
 -10   4   8       34.83       33.43     10.20 o
  -9   4   8       13.31       -2.50     11.13 o
  -8   4   8       41.17       35.87     10.05 o
  -7   4   8        7.55        7.62     11.41 o
  -6   4   8      384.61      416.77     11.84 o
  -5   4   8      271.69      280.23     10.65 o
  -4   4   8      490.89      554.30     13.15 o
  -3   4   8       99.55      143.28     11.99 o
  -2   4   8       49.50       60.80     11.66 o
  -1   4   8       87.42      103.15     11.85 o
   0   4   8       89.76      106.89     12.23 o
   1   4   8      357.61      357.86     17.89 o
   2   4   8      138.42      124.67     11.09 o
   3   4   8       57.43       62.41     10.52 o
   4   4   8       80.03       79.12     12.24 o
   5   4   8        7.81       -1.26     15.94 o
   6   4   8        7.52       -1.22     11.40 o
  -9   5   8     1466.99     1454.43     75.65 o
  -8   5   8      725.33      844.67     18.01 o
  -7   5   8      445.17      372.23     26.03 o
  -6   5   8      405.70      368.34     27.81 o
  -5   5   8      239.46      266.31     16.11 o
  -4   5   8      211.69      194.87     12.60 o
  -3   5   8     2054.54     2245.31     69.39 o
  -2   5   8      545.62      587.14     14.62 o
  -1   5   8     1611.68     1785.59    102.82 o
   0   5   8      230.88      240.61     11.65 o
   1   5   8      498.36      428.49     19.66 o
   2   5   8       21.39       36.56     11.07 o
   3   5   8     1305.74     1500.60     34.85 o
   4   5   8      347.96      331.52     21.09 o
   5   5   8      946.76      901.68     78.65 o
  -8   6   8      211.52      222.59     26.60 o
  -7   6   8      144.60      136.66     15.61 o
  -6   6   8      134.84      162.97     34.94 o
  -5   6   8      212.08      197.44     36.49 o
  -4   6   8       20.76        4.44     16.83 o
  -3   6   8      752.65      660.30     49.77 o
  -2   6   8      606.20      561.16     15.76 o
  -1   6   8       34.72       44.06     12.89 o
   0   6   8      535.90      554.01     42.82 o
   1   6   8       11.07        9.00     14.45 o
   2   6   8       26.33       33.98     13.08 o
   3   6   8      225.82      224.08     13.73 o
  -6   7   8      943.19      905.94     20.38 o
  -5   7   8      458.07      527.97     97.86 o
  -4   7   8      143.87      179.83     21.02 o
  -3   7   8      859.45      803.92     31.08 o
  -2   7   8      332.34      342.75     24.53 o
  -1   7   8        7.65        7.17     17.78 o
   0   7   8     1488.74     1549.61    134.03 o
   1   7   8      241.20      230.29     19.22 o
 -11   1   9       59.99       66.94     12.36 o
 -10   1   9       52.25       62.14     10.28 o
  -9   1   9     2463.33     2218.25     38.78 o
  -8   1   9      833.08      873.16     48.70 o
  -7   1   9     3809.22     3868.28     77.72 o
  -6   1   9       97.78      117.23     14.35 o
  -5   1   9      316.57      372.47     13.07 o
  -4   1   9       77.44      103.73     11.28 o
  -3   1   9     3737.38     4109.72     59.11 o
  -2   1   9      668.49      748.64     13.76 o
  -1   1   9     6615.25     7326.54    148.55 o
   0   1   9      123.02      143.14     12.27 o
   1   1   9      480.50      523.17     11.83 o
   2   1   9      253.72      229.28     10.31 o
   3   1   9      939.35      873.46     17.01 o
   4   1   9      105.31      110.12     11.62 o
   5   1   9     2126.93     2289.14    122.66 o
   6   1   9       55.66       43.96     15.22 o
 -11   2   9       36.59       13.55     10.56 o
 -10   2   9        1.20       11.44     11.75 o
  -9   2   9     1377.96     1234.70     59.01 o
  -8   2   9     1290.04     1313.44     63.55 o
  -7   2   9      105.80      115.26      9.43 o
  -6   2   9     1909.66     2062.96    109.13 o
  -5   2   9       26.92       32.70      9.67 o
  -4   2   9       39.70       61.62     13.13 o
  -3   2   9     3293.49     3440.16     38.35 o
  -2   2   9     1320.21     1465.66     49.14 o
  -1   2   9        2.34       10.19     10.66 o
   0   2   9     4570.89     4908.57     77.13 o
   1   2   9      392.46      412.03     15.57 o
   2   2   9      221.64      225.96     10.54 o
   3   2   9      534.41      516.96     11.43 o
   4   2   9      339.32      288.97     28.51 o
   5   2   9        2.13        3.96     11.33 o
   6   2   9     1336.09     1327.89    128.03 o
 -10   3   9      455.84      385.54     30.47 o
  -9   3   9      418.62      440.15     12.32 o
  -8   3   9       22.44       24.41      8.34 o
  -7   3   9      477.62      439.68     11.37 o
  -6   3   9     1990.52     2117.78     71.99 o
  -5   3   9     1378.40     1455.61     14.34 o
  -4   3   9       27.31       30.01     11.55 o
  -3   3   9     2075.00     2259.40     31.07 o
  -2   3   9      661.86      667.91     11.90 o
  -1   3   9       87.76      105.70     10.96 o
   0   3   9     1689.79     1847.59     76.96 o
   1   3   9      819.92      883.21     30.93 o
   2   3   9      167.67      165.03      9.79 o
   3   3   9     2062.14     1952.17     69.21 o
   4   3   9      932.20      990.58     31.91 o
   5   3   9       76.25       70.08     18.77 o
 -10   4   9     1146.45      948.07     51.25 o
  -9   4   9      142.07      149.55     14.82 o
  -8   4   9      125.85      128.32     13.94 o
  -7   4   9       86.53       76.94     10.34 o
  -6   4   9     1844.57     2002.78     53.91 o
  -5   4   9     2153.71     2318.72    116.90 o
  -4   4   9     6761.57     6993.95    102.90 o
  -3   4   9      498.28      536.77     25.93 o
  -2   4   9      193.31      216.60     16.96 o
  -1   4   9      191.25      179.35     12.00 o
   0   4   9      492.21      483.21     24.22 o
   1   4   9      680.69      693.22     20.77 o
   2   4   9     6208.19     5634.43    329.98 o
   3   4   9       60.37       43.55     14.19 o
   4   4   9      495.20      452.09     46.46 o
   5   4   9      357.34      354.08     27.93 o
  -9   5   9       43.66       48.57     11.23 o
  -8   5   9      232.77      234.06     14.50 o
  -7   5   9     1115.57     1221.79     83.77 o
  -6   5   9      324.09      272.13     13.10 o
  -5   5   9      594.22      646.36     26.95 o
  -4   5   9      117.90      104.21     11.83 o
  -3   5   9      416.62      379.30     35.55 o
  -2   5   9     1138.06     1094.78     47.33 o
  -1   5   9      942.99      956.02     62.66 o
   0   5   9      161.29      159.38     17.46 o
   1   5   9      191.92      185.57     13.67 o
   2   5   9        0.88       -3.00     12.82 o
   3   5   9      586.10      622.47     36.88 o
   4   5   9     1080.29     1011.95    137.39 o
  -7   6   9       26.10       34.00     15.48 o
  -6   6   9     1395.04     1711.51    317.26 o
  -5   6   9       10.10       -3.87     16.65 o
  -4   6   9       66.09       63.85     17.33 o
  -3   6   9     2287.41     3008.60     50.32 o
  -2   6   9      485.13      550.08     17.76 o
  -1   6   9        7.84       18.07     15.63 o
   0   6   9     2328.50     2636.50     47.73 o
   1   6   9       95.53       84.44     12.89 o
   2   6   9      123.10       96.15     14.29 o
  -5   7   9        5.36       11.37     13.70 o
  -4   7   9       55.17       58.70     35.53 o
  -3   7   9      251.51      237.28     17.75 o
  -2   7   9      183.68      174.84     40.60 o
  -1   7   9     1117.64      965.41     22.73 o
   0   7   9       12.84       -1.05     16.74 o
 -11   0  10     1269.77     1060.19     97.33 o
 -10   0  10     4445.77     5167.08    284.33 o
  -9   0  10      122.09      106.75     12.23 o
  -8   0  10      377.77      382.14     41.37 o
  -7   0  10       15.81        7.15     14.86 o
  -6   0  10      306.45      365.85     25.40 o
  -5   0  10     2773.19     3009.53     93.20 o
  -4   0  10    12352.49    13104.65    971.20 o
  -3   0  10       25.15       51.18     15.49 o
  -2   0  10     1912.33     2224.44    122.14 o
  -1   0  10     2699.59     2966.46    183.57 o
   0   0  10      145.46      162.62     15.67 o
   1   0  10      233.54      232.60     40.63 o
   2   0  10     6786.66     6459.37    453.03 o
   3   0  10        2.93       -4.14     12.35 o
   4   0  10     1498.50     1781.21    231.33 o
   5   0  10     1749.48     1633.74     66.65 o
 -11   1  10      437.47      378.32     31.77 o
 -10   1  10        7.23        9.56     10.20 o
  -9   1  10     1196.18     1052.99     67.90 o
  -8   1  10     1578.05     1424.19     76.63 o
  -7   1  10      284.20      262.51     12.29 o
  -6   1  10     1054.18     1150.79     25.35 o
  -5   1  10      147.45      160.38     12.16 o
  -4   1  10      220.07      227.87     11.38 o
  -3   1  10     2827.58     3108.29     66.78 o
  -2   1  10     2517.10     2907.21     45.44 o
  -1   1  10       61.55       83.84     11.10 o
   0   1  10      910.70     1007.74     15.22 o
   1   1  10      371.50      389.28     14.58 o
   2   1  10      652.86      603.68     36.67 o
   3   1  10     1178.14     1093.22     26.24 o
   4   1  10      945.17      905.47     65.14 o
   5   1  10        8.32       10.45     13.66 o
 -10   2  10        0.06       -5.59     10.49 o
  -9   2  10     1091.79     1173.70     29.82 o
  -8   2  10      265.86      229.24     10.80 o
  -7   2  10      290.81      268.02     11.90 o
  -6   2  10     5326.57     5736.29    119.69 o
  -5   2  10     1824.41     1914.90     27.96 o
  -4   2  10      555.65      650.72     17.13 o
  -3   2  10      769.87      827.42     37.12 o
  -2   2  10      493.10      528.14     17.29 o
  -1   2  10      113.45      116.79     10.78 o
   0   2  10     4422.02     4755.70    126.51 o
   1   2  10     1727.48     1739.59     32.27 o
   2   2  10      746.99      688.19     44.20 o
   3   2  10       11.21       16.96     11.47 o
   4   2  10      110.35      112.90     11.34 o
   5   2  10      119.70       81.95     15.82 o
 -10   3  10      184.23      184.68     27.58 o
  -9   3  10      470.70      460.66     17.28 o
  -8   3  10      393.54      302.54     15.49 o
  -7   3  10     2335.52     2355.04     78.36 o
  -6   3  10       26.03       20.88     11.17 o
  -5   3  10      334.17      340.68     19.06 o
  -4   3  10      897.75      917.96     19.76 o
  -3   3  10      403.86      427.12     10.98 o
  -2   3  10       42.37       44.68      9.14 o
  -1   3  10     3001.32     3260.50    109.50 o
   0   3  10      162.85      187.21     10.78 o
   1   3  10     1191.75     1127.95     26.21 o
   2   3  10      853.55      761.29     14.47 o
   3   3  10      225.82      219.74     12.64 o
   4   3  10        1.61        3.81     14.66 o
  -9   4  10        3.29       -2.05     13.16 o
  -8   4  10       87.50      100.01     12.87 o
  -7   4  10       17.82        1.47     11.99 o
  -6   4  10       11.02       15.23      8.85 o
  -5   4  10      152.95      156.77     11.34 o
  -4   4  10       76.76       68.66     10.36 o
  -3   4  10        5.84       11.89     11.10 o
  -2   4  10       35.34       48.45     11.05 o
  -1   4  10        4.87        9.74      9.92 o
   0   4  10        0.28       15.41     10.29 o
   1   4  10       63.34       43.94     10.61 o
   2   4  10      161.93      146.29     13.23 o
   3   4  10       20.77       21.01     13.65 o
   4   4  10       75.42       58.52     10.99 o
  -8   5  10        7.22       -3.21     13.13 o
  -7   5  10     1393.51     1349.19     65.16 o
  -6   5  10       60.10       70.94     14.31 o
  -5   5  10      147.31      172.67     14.01 o
  -4   5  10      221.14      214.47     16.91 o
  -3   5  10     1294.28     1177.92     49.86 o
  -2   5  10        6.16        0.83     11.88 o
  -1   5  10     2447.33     2870.98    197.92 o
   0   5  10      148.23      192.90     38.57 o
   1   5  10      286.06      301.44     13.82 o
   2   5  10      128.16      134.84     12.89 o
  -6   6  10      507.92      535.72     45.69 o
  -5   6  10       88.30      100.21     16.93 o
  -4   6  10       11.00        6.36     16.66 o
  -3   6  10        3.49      -16.27     16.77 o
  -2   6  10       65.61      110.79     45.03 o
  -1   6  10       61.23       59.22     16.81 o
   0   6  10      582.11      571.65     27.25 o
   1   6  10      331.42      225.21     13.50 o
 -10   1  11      427.41      421.56     33.93 o
  -9   1  11      363.21      356.18     24.54 o
  -8   1  11        2.06        2.06      9.65 o
  -7   1  11     2547.83     2337.52     72.41 o
  -6   1  11        8.75       -2.05      9.06 o
  -5   1  11      747.12      696.04     13.48 o
  -4   1  11      867.31      944.83     36.98 o
  -3   1  11      272.42      291.90     10.01 o
  -2   1  11      328.99      348.74     13.29 o
  -1   1  11     3013.49     3255.89    127.38 o
   0   1  11        8.80        7.98     10.34 o
   1   1  11     1174.76     1289.38     62.86 o
   2   1  11      614.87      540.25     20.68 o
   3   1  11      110.56      117.27     12.28 o
   4   1  11      522.28      416.34     19.20 o
 -10   2  11       34.43       29.09     10.20 o
  -9   2  11      147.26      156.60     11.37 o
  -8   2  11      159.11      151.77     14.19 o
  -7   2  11       30.94       29.45      9.92 o
  -6   2  11     2367.44     2278.36     81.98 o
  -5   2  11     1576.96     1608.74     67.99 o
  -4   2  11      557.34      561.58     14.32 o
  -3   2  11       83.32       89.79     10.35 o
  -2   2  11        5.16       18.21     11.05 o
  -1   2  11       20.75       30.58     11.65 o
   0   2  11     1017.74     1103.43     51.31 o
   1   2  11     1608.35     1555.96     47.64 o
   2   2  11      512.29      561.66     34.34 o
   3   2  11      318.81      288.64     13.81 o
   4   2  11       72.65       61.64     14.57 o
  -9   3  11     1277.30     1263.54     56.00 o
  -8   3  11     1209.98     1384.21     72.62 o
  -7   3  11      114.49      141.45     12.39 o
  -6   3  11       81.61       82.10      8.91 o
  -5   3  11        0.82        5.82     10.00 o
  -4   3  11      118.01      115.42     11.28 o
  -3   3  11     2827.47     2761.46     99.19 o
  -2   3  11     1396.51     1357.31     67.35 o
  -1   3  11      409.63      344.32     34.32 o
   0   3  11      193.70      169.28     11.13 o
   1   3  11       16.38       18.48     12.79 o
   2   3  11      267.52      296.97     16.28 o
   3   3  11      830.38      740.06     55.35 o
  -8   4  11      272.30      252.63     11.56 o
  -7   4  11     1973.53     2253.84    121.20 o
  -6   4  11       20.07       14.56     10.80 o
  -5   4  11       19.45       19.29     11.68 o
  -4   4  11     3622.63     3218.02    140.35 o
  -3   4  11        5.21        1.23     10.57 o
  -2   4  11     1591.88     1523.50     85.67 o
  -1   4  11     2671.75     2923.85     94.84 o
   0   4  11       27.23       33.37     14.00 o
   1   4  11      114.18      110.07     13.52 o
   2   4  11     1164.32     1085.01     35.90 o
  -7   5  11       84.44       61.54     13.61 o
  -6   5  11        0.41        5.46     12.45 o
  -5   5  11      200.56      185.60     13.10 o
  -4   5  11       58.94       55.68     14.43 o
  -3   5  11     1045.52     1256.05     79.88 o
  -2   5  11      631.05      678.15     24.21 o
  -1   5  11       18.26       20.82     12.03 o
   0   5  11      249.86      241.26     15.85 o
   1   5  11      279.46      261.36     19.57 o
  -4   6  11      417.26      378.93     16.33 o
  -3   6  11        5.69       10.36     14.04 o
  -2   6  11       10.02       10.55     11.84 o
 -10   0  12     1777.09     1809.79    132.03 o
  -9   0  12       35.20       40.37     14.43 o
  -8   0  12     1242.58     1252.70     22.83 o
  -7   0  12     3912.31     3842.17    549.42 o
  -6   0  12      125.76      123.97     15.33 o
  -5   0  12      884.82      870.25     17.40 o
  -4   0  12     1423.25     1745.21     48.28 o
  -3   0  12        6.52       11.48     17.69 o
  -2   0  12     3241.50     3720.09    412.91 o
  -1   0  12     2224.43     2279.51     23.46 o
   0   0  12      381.02      363.66     45.97 o
   1   0  12     1727.47     1984.48    163.53 o
   2   0  12       51.67       81.67     20.78 o
   3   0  12        1.99       11.97     16.31 o
  -9   1  12     1285.87     1281.23     50.22 o
  -8   1  12      176.74      211.82     13.87 o
  -7   1  12        0.73        0.39     11.63 o
  -6   1  12      228.94      219.88     10.62 o
  -5   1  12      611.46      573.80     14.19 o
  -4   1  12      794.82      755.48     27.56 o
  -3   1  12      783.11      767.74     27.00 o
  -2   1  12      340.63      324.26     11.71 o
  -1   1  12      226.09      244.78     11.16 o
   0   1  12     1510.61     1413.70     17.98 o
   1   1  12      349.62      353.14     14.90 o
   2   1  12       68.48       78.53     12.30 o
   3   1  12      101.56       58.99     14.82 o
  -9   2  12      123.14      105.51     12.39 o
  -8   2  12        1.05       -6.56     11.11 o
  -7   2  12      106.67      118.72     14.89 o
  -6   2  12     1633.09     1528.81     60.75 o
  -5   2  12     1336.19     1200.94     39.88 o
  -4   2  12     1499.10     1453.99    123.36 o
  -3   2  12      797.06      747.01     12.20 o
  -2   2  12       47.14       40.47     10.34 o
  -1   2  12       12.16       17.51     10.31 o
   0   2  12     1009.15     1177.27     47.59 o
   1   2  12      800.08      877.40     46.43 o
   2   2  12     1199.23     1102.50     35.94 o
  -8   3  12      451.02      418.41     16.47 o
  -7   3  12     1184.69     1170.31     32.85 o
  -6   3  12        7.01       11.97     12.67 o
  -5   3  12      846.53      906.10     41.06 o
  -4   3  12     1221.74     1299.41     92.09 o
  -3   3  12       18.04       30.75     13.97 o
  -2   3  12      928.47     1092.34     20.00 o
  -1   3  12      937.64     1018.14     14.47 o
   0   3  12       14.02        5.58     13.92 o
   1   3  12      722.43      778.80     55.33 o
   2   3  12      415.79      305.10     21.12 o
  -7   4  12       33.16       13.70     10.84 o
  -6   4  12        7.20       36.20     12.88 o
  -5   4  12       51.42       41.78     11.97 o
  -4   4  12      141.06      132.73     15.37 o
  -3   4  12       49.41       51.26     13.22 o
  -2   4  12      258.43      206.71     12.90 o
  -1   4  12        8.36       16.01     11.82 o
   0   4  12        1.48       -0.61     13.17 o
   1   4  12       12.32       -2.79     12.06 o
  -5   5  12      171.36      138.67     12.30 o
  -4   5  12      351.38      300.82     28.95 o
  -3   5  12       50.22       47.60     12.94 o
  -2   5  12      613.33      498.95     49.51 o
  -8   1  13      731.16      671.39     61.08 o
  -7   1  13      584.42      512.74     13.89 o
  -6   1  13       54.21       59.79     11.82 o
  -5   1  13      669.78      706.53     14.44 o
  -4   1  13      848.75      915.01     29.48 o
  -3   1  13        7.26        5.66     14.45 o
  -2   1  13     1863.88     2090.18     95.97 o
  -1   1  13      150.71      156.38     12.12 o
   0   1  13      394.15      370.44     15.49 o
   1   1  13      456.05      380.12     20.51 o
  -8   2  13      240.60      191.08     10.84 o
  -7   2  13        7.68       25.41     13.07 o
  -6   2  13       85.18       94.21     13.43 o
  -5   2  13      521.29      555.52     20.30 o
  -4   2  13      388.88      437.71     21.13 o
  -3   2  13     1054.52     1100.24     15.29 o
  -2   2  13      147.77      161.45     12.33 o
  -1   2  13       17.42       11.63     13.29 o
   0   2  13       14.97       23.25     12.50 o
   1   2  13      184.45      178.10     25.47 o
  -7   3  13      606.89      534.78     58.57 o
  -6   3  13      694.44      717.01     72.73 o
  -5   3  13       64.41       96.93     16.19 o
  -4   3  13      168.16      166.34     12.37 o
  -3   3  13       67.24       58.84     12.06 o
  -2   3  13      135.20      147.91     13.76 o
  -1   3  13     1158.28     1132.43     95.94 o
   0   3  13      577.79      484.04     14.64 o
  -5   4  13     1621.19     1802.89    153.45 o
  -4   4  13      120.69       68.53     12.19 o
  -3   4  13        0.79       10.25     11.30 o
  -2   4  13      955.32      819.84     23.80 o
  -7   0  14      844.02      766.00     95.99 o
  -6   0  14       13.12       18.12     17.09 o
  -5   0  14     2521.95     3153.04     41.58 o
  -4   0  14      323.41      370.59     19.40 o
  -3   0  14       15.32       36.42     17.37 o
  -2   0  14      170.16      185.76     19.62 o
  -1   0  14      781.02      796.32    111.17 o
  -7   1  14      589.97      578.00     41.46 o
  -6   1  14     1113.75     1171.08     87.95 o
  -5   1  14      325.35      327.23     18.33 o
  -4   1  14       45.48       49.72     11.44 o
  -3   1  14      144.30      198.00     16.22 o
  -2   1  14       11.42       23.58     13.11 o
  -1   1  14      350.62      320.05     24.37 o
  -6   2  14       84.60       77.31     11.53 o
  -5   2  14      387.34      331.60     17.51 o
  -4   2  14      774.56      669.87     28.15 o
  -3   2  14     1533.88     1613.06    128.38 o
  -2   2  14       48.54       21.43     13.43 o
 
